# Supplementary material for: Integrative metabolomics reveals unique metabolic traits in Guillain-Barré Syndrome and its variants
Source: Sci Rep. 2019 Jan 31;9:1077. doi: 10.1038/s41598-018-37572-w (PMC6355784; doi:10.1038/s41598-018-37572-w)
Supplement: Supplementary file 2 — Supplementary data 1 [file 41598_2018_37572_MOESM2_ESM.xlsx]

## Sheet: Phospholipid
Lipid name		Cer 18:1	Cer 22:1	CL 73:1	DGDG 34:3	dMePE 40:6	FA 22:5	FA 22:6	FA 22:7	FAHFA 18:0	FAHFA 19:0	FAHFA 20:0	FAHFA 21:0	FAHFA 21:1	FAHFA 21:2	FAHFA 24:0	GlcCer 34:1	LysoPA 17:4	LysoPA 18:1	LysoPC 16:0	LysoPC 18:0	LysoPC 18:1	LysoPC 18:2	LysoPC 20:4	LysoPE 18:1	LysoPE 20:4	LysoPE 22:6	PA 35:1	PC 30:0	PC 31:0	PC 32:0	PC 33:1	PC 34:1 (1)	PC 34:1 (2)	PC 35:2	PC 36:2	PC 36:3	PC 36:4 (1)	PC 36:4 (2)	PC 36:5	PC 38:4	PC 38:5 (1)	PC 38:5 (2)	PC 38:5 (3)	PC 38:6 (1)	PC 38:6 (2)	PC 40:5	PC 40:6	PC 40:7
Lipid structure		Cer(d16:1/2:0)	Cer(d16:1/6:0)	CL(19:0/16:1/18:0/20:0)	DGDG(16:3/18:0)	dMePE(18:0/22:6)	FA 22:5	FA 22:6	FA 22:7	FAHFA(16:0/2:0)	FAHFA(16:0/3:0)	FAHFA(18:0/2:0)	FAHFA(18:0/3:0)	FAHFA(18:1/3:0)	FAHFA(18:2/3:0)	FAHFA(3:0/21:0)	GlcCer[NDS](d22:0/12:1)	LysoPA 17:4	LysoPA 18:1	LysoPC 16:0	LysoPC 18:0	LysoPC 18:1	LysoPC 18:2	LysoPC 20:4	LysoPE 18:1	LysoPE 20:4	LysoPE 22:6	PA(17:0/18:1)	PC(14:0/16:0)	PC(15:0/16:0)	PC(16:0/16:0)	PC(16:0/17:1)	PC(16:0/18:1)	PC(16:0/18:1)	PC(17:0/18:2)	PC(18:0/18:2)	PC(16:0/20:3)	PC(18:2/18:2)	PC(16:0/20:4)	PC(16:0/20:5)	PC(18:0/20:4)	PC(18:1/20:4)	PC(18:0/20:5)	PC(16:0/22:5)	PC(18:2/20:4)-1	PC(18:2/20:4)-2	PC(18:0/22:5)	PC(18:0/22:6)	PC(18:1/22:6)
Lipid class		Ceramide	Ceramide	Cardiolipin	Digalactosyldiacylglycerol	Dimethylphosphatidylethanolamine	Fatty acid	Fatty acid	Fatty acid	Fatty acid esters of hydroxyl fatty acids	Fatty acid esters of hydroxyl fatty acids	Fatty acid esters of hydroxyl fatty acids	Fatty acid esters of hydroxyl fatty acids	Fatty acid esters of hydroxyl fatty acids	Fatty acid esters of hydroxyl fatty acids	Fatty acid esters of hydroxyl fatty acids	Glucosylceramide	Lysophosphatidic acids	Lysophosphatidic acids	Lysophosphatidylcholines	Lysophosphatidylcholines	Lysophosphatidylcholines	Lysophosphatidylcholines	Lysophosphatidylcholines	Lysophosphatidylethanolamine	Lysophosphatidylethanolamine	Lysophosphatidylethanolamine	Phosphatidic acid	Phosphatidylcholines	Phosphatidylcholines	Phosphatidylcholines	Phosphatidylcholines	Phosphatidylcholines	Phosphatidylcholines	Phosphatidylcholines	Phosphatidylcholines	Phosphatidylcholines	Phosphatidylcholines	Phosphatidylcholines	Phosphatidylcholines	Phosphatidylcholines	Phosphatidylcholines	Phosphatidylcholines	Phosphatidylcholines	Phosphatidylcholines	Phosphatidylcholines	Phosphatidylcholines	Phosphatidylcholines	Phosphatidylcholines
Lipid class abbreviations		Cer	Cer	CL	DGDG	dMePE	FA	FA	FA	FAHFA	FAHFA	FAHFA	FAHFA	FAHFA	FAHFA	FAHFA	GlcCer	LysoPA	LysoPA	LysoPC	LysoPC	LysoPC	LysoPC	LysoPC	LysoPE	LysoPE	LysoPE	PA	PC	PC	PC	PC	PC	PC	PC	PC	PC	PC	PC	PC	PC	PC	PC	PC	PC	PC	PC	PC	PC
m/z		312.255	368.317	737.539	913.585	818.568	329.234	327.228	325.218	313.239	327.254	341.27	355.286	353.27	351.255	397.332	744.563	415.189	435.253	540.331	568.363	566.347	564.332	588.332	478.294	500.279	524.279	687.499	750.53	764.547	778.56	790.562	804.578	804.576	816.576	830.592	828.577	826.562	826.562	824.545	854.593	852.579	852.577	852.579	850.563	850.56	880.608	878.594	876.577
RT		10.464	11.3401	9.81502	10.61	10.899	6.8	7.92	10.33	11.36	11.75	9.67	10.46	11.85	11.03	10.1658	12.04	7.93982	9.87	9.72	10.45	9.85	9.39	9.27	9.84	9.29	9.2	11.59	9.9	10.6941	12.12	10.95	7.69703	12.17	12.0781	10.97	9.8216	9.64005	12.3501	11.76	11.4896	9.78955	11.3313	12.14	11.0875	11.2473	11.0597	10.85	10.71
Sample	Group / Manual check	X	X	O	O	X	X	X	O	O	X	O	X	X	X	O	X	X	X	O	O	O	O	O	O	O	O	O	X	X	O	O	O	O	O	O	O	O	O	O	O	O	O	O	O	O	O	O	O
AIDP1	AIDP	152334	330470	932917	638787	57711.9	84518.3	55208.3	236357	1.20544e+06	547984	1.96827e+06	519276	49509.1	10982.3	535798	17431.3	23076.3	242659	863943	336567	939117	21036.6	107917	6406.51	2578.7	29473.7	3.70687e+06	2.86087e+06	1.41573e+06	1.21625e+08	3.03399e+06	2.47145e+07	6.33272e+08	626314	1.65485e+07	3.16907e+06	273188	125360	102799	7.92779e+07	122776	3314.96	2.54152e+06	1.10746e+07	44122.9	7.82648e+06	1.48367e+07	1.01256e+06
AIDP2	AIDP	838235	1.93389e+06	1.15272e+06	1.38838e+06	46641.8	155820	68215.8	513265	1.90022e+06	3.2783e+06	1.04475e+06	2.91279e+06	305569	243221	963381	12779.7	134065	1362.35	707826	201728	480479	35245.6	18192.2	1898.8	37938.5	4483.8	4.88324e+06	9.4949e+06	2.02038e+06	7.04062e+07	3.79127e+06	1.7784e+08	2.75592e+08	484038	3.60043e+07	8.73081e+06	1.83998e+07	13564.3	169673	6.05921e+07	6.11556e+06	6.15547e+06	217255	1.36839e+07	2142.43	4.19607e+06	2.03229e+07	1.25112e+06
AIDP3	AIDP	128638	180076	4.6386e+06	753069	208559	141412	1118.76	987705	1.61029e+06	714823	270407	238756	47763.4	23635.3	226033	768869	232764	3302.95	1.44493e+06	775517	1.13435e+06	95535	128250	15158.7	80967.7	133976	8598.54	6.2092e+06	2.04861e+06	5.26496e+07	4.64002e+06	6.43592e+07	2.14661e+08	2.28429e+06	2.0061e+07	2.31506e+07	9.9245e+06	4.50052e+07	1.14277e+06	5.33256e+07	1.65111e+06	1.39603e+06	2.60993e+07	1.2635e+08	144029	4.41892e+06	4.12039e+07	5.70685e+06
AIDP5	AIDP	255372	540782	1.79824e+06	1.17887e+06	55152.1	121813	74340.8	1.4038e+06	1.87798e+06	869308	1.75577e+06	473887	32559.3	28329.3	963755	37172.8	154881	3275.05	1.30089e+07	1.33061e+07	8.03652e+06	2.27378e+06	2.0955e+06	195080	562681	433084	1.40327e+06	9.7694e+06	1.02771e+06	9.48243e+07	3.23553e+06	5.7301e+07	4.10861e+08	566910	1.33328e+07	7.02251e+06	6.71821e+06	3.39652e+07	1.01176e+06	4.36732e+07	2.21132e+06	3.17794e+06	8.66653e+06	3.69027e+07	24781.5	2.92392e+06	1.83927e+07	1.81253e+06
AIDP6	AIDP	196198	426529	1.87043e+06	799708	43904.1	76358.1	4298.1	144640	1.4809e+06	705664	1.59068e+06	4.85732e+06	15525.5	4292.67	647147	20928	34646.5	1593.06	906402	395121	886441	13198.4	94070.7	2311.94	2676.81	13437.3	3.50757e+06	5.73542e+06	863677	1.32256e+08	1.80128e+06	4.95762e+07	5.46556e+08	4754.19	8.53905e+06	4.02087e+06	4.50199e+06	1.83121e+07	2.26026e+06	7.31724e+07	1.26683e+06	26337	3.70903e+06	1.53617e+07	176215	5.3572e+06	3288.19	1.22049e+06
AIDP7	AIDP	159977	291806	454447	351217	2487.3	166824	29815.4	31454.2	489395	393769	377764	227350	102161	11361.9	230724	11339.4	11353.1	3165.3	261884	111989	273090	20863.1	43379.7	7895.66	16581.9	12795.5	3.60369e+06	2.38469e+07	269533	1.21788e+07	897866	1.43866e+07	5.344e+07	189833	5.08015e+06	567767	2.40631e+07	6.66049e+06	12932.8	1.5578e+07	1.26541e+07	7.40409e+06	1.58316e+06	3.18717e+06	23016.1	742178	4.33373e+06	231724
AIDP8	AIDP	278413	642161	1.90217e+06	1.20202e+06	74561.4	88136.6	112567	454717	2.87786e+06	1.00892e+06	1.72155e+06	933533	21665.8	42896.3	439327	35541.6	17263.6	577853	6.07177e+06	2.78775e+06	3.87803e+06	315054	484684	32107.7	66172.1	302620	7.79191e+06	1.52924e+07	1.46676e+06	2393.78	3.05907e+06	1.46104e+06	5.38177e+08	591191	4859.49	6.82856e+06	1.08213e+07	2.90764e+07	1.53201e+06	9.63225e+07	3.31149e+06	2.53368e+06	5.18202e+06	2.25805e+07	86896.4	7.83853e+06	1.75372e+07	2.06455e+06
AIDP10	AIDP	1.99056e+06	3.11647e+06	1.36642e+06	863681	97271.4	131652	101871	228530	3.59552e+06	6.28978e+06	1.66294e+06	3.6696e+06	442733	223191	1.07262e+06	3226.14	60782.5	13141.5	1.28398e+06	444998	1.21932e+06	52673	31984.3	26977.4	56656	10272.6	8.96598e+06	1.38393e+07	4.43253e+06	6.54278e+07	7.57508e+06	6.3645e+07	3.14549e+08	1.2827e+06	4.86604e+07	1.15063e+07	9.79314e+06	2.98578e+07	2.07967e+06	4.41973e+07	2.99685e+06	2.29294e+06	4.90533e+06	2.15767e+07	183738	2.3447e+06	3.34072e+07	1.41329e+06
AIDP11	AIDP	1.22915e+06	1.97225e+06	1.09428e+06	829715	42893.6	24035.5	79764.3	77742.2	1.33515e+06	1.82383e+06	886758	419104	117395	15842.9	512663	39717.2	24916.1	36287.2	3.28558e+06	1.25374e+06	3.03706e+06	361020	295327	35555.1	46882.7	167088	1.28812e+06	1.25967e+07	88588.1	1.26127e+08	670649	6.37738e+06	6.00124e+08	12183.8	2.96928e+06	394271	2.68743e+06	230908	1.7045e+06	1.16631e+08	1.47184e+06	3.79267e+06	2.98111e+06	1.29901e+07	51309	1.10655e+07	3.85054e+06	1.18769e+06
AIDP12	AIDP	354941	1.23906e+06	1.20002e+06	1.24185e+06	67837	316837	73729.8	81743.4	2.67568e+06	1.21055e+06	2.08852e+06	850236	93000.3	49836.6	1.40586e+06	32336.3	433590	2308.77	693715	231361	681812	4344.05	29987.2	27121.4	56958.4	22549.1	1.93713e+07	6.17802e+06	1.33448e+06	58115.4	2.78319e+06	2.85593e+08	2.96163e+08	537874	3.83904e+07	101049	8.40657e+06	1.51511e+07	1.21596e+06	9.45529e+07	1.24332e+06	459522	3.10032e+06	1.52033e+07	7825.67	1.10558e+07	2755.09	1.13674e+06
AIDP13	AIDP	674502	2.48866e+06	333175	778856	39122.1	108694	15185.3	1047	1.28782e+06	5.24079e+06	1.07855e+06	409172	295843	103396	817667	21653.1	200688	3145.35	526810	167151	572219	11859.5	17920.9	3732.23	1938.2	47948	1.30645e+07	1.44297e+07	769606	7.45585e+07	1.60508e+06	1.29108e+08	2.79823e+08	310196	2.78246e+07	3.58292e+06	1.46448e+07	8.33804e+06	813332	4.18325e+07	4.20812e+06	4.07818e+06	1.25694e+06	6.37771e+06	7902.8	4.05078e+06	16787.8	333357
AIDP14	AIDP	375785	438385	1.35311e+06	2.94575e+06	16965.3	712154	93938.6	2164.61	1.95866e+06	1.24845e+06	1.22902e+06	795763	602974	134373	1.27586e+06	25282.6	355923	8192.7	2.41422e+06	1.60828e+06	1.61388e+06	231428	258357	44029.4	131142	238689	4.568e+06	2.17403e+07	539433	3.74578e+07	1.19875e+06	1.46343e+08	1.52668e+08	111475	4.0196e+07	4.09675e+06	2.50396e+07	2.66027e+07	1.0898e+06	2.28752e+07	6.2195e+06	3.81334e+06	3.68856e+06	1.35587e+07	61813.9	1.40349e+06	1.12363e+07	1.5723e+06
AIDP15	AIDP	117516	271246	635550	347533	2034.02	58843.7	37610.7	92748.7	721711	425890	1.3371e+06	7.62562e+06	22920.2	9098.58	487229	11875.1	79168	947.075	443996	127651	392904	12090.8	57630.5	1106.67	3042.72	22119.2	2.47854e+06	9.68429e+06	182123	7.95096e+07	679026	1.09206e+08	3.93358e+08	128399	2.40749e+08	1.23117e+06	6.38384e+06	217270	505831	4.73131e+07	2.43931e+06	4.77424e+06	19014.8	1424	1906.47	1.01501e+07	5.98694e+06	689803
AIDP16	AIDP	222014	535214	954399	914459	6956.74	91586.4	75315	119676	1.77853e+06	722498	365409	268622	8288.13	4624.67	268921	48138.3	435692	4010.8	651601	197323	1.49513e+06	71044.4	222397	84576.6	63265.9	228230	5.21332e+06	1.0637e+07	952159	9.66569e+07	2.00499e+06	7.8152e+07	4.84695e+08	327275	6292.91	4.56878e+06	1.05966e+07	1.20518e+07	1.12443e+06	7.40231e+07	2.31177e+06	1.47289e+06	2.99129e+06	1.08483e+07	8560.82	4.39243e+06	1.39949e+07	837150
AIDP17	AIDP	130942	185256	5.38627e+06	972074	27602.9	41451.2	11276.5	2702	1.25247e+06	490762	583044	3.11884e+06	10350.1	1440.44	419472	2.2594e+06	94343.4	26412	1.01896e+06	379295	1.4431e+06	137388	59108	34951.4	51529.3	178636	2.64262e+06	4.13029e+06	497452	3.24397e+07	921.305	3.31899e+07	1.57226e+08	200502	1.23482e+07	2.3159e+06	6.14815e+06	2.09799e+08	7.98618e+06	2.83046e+07	1.12309e+06	1.24799e+06	3.70236e+07	1.22893e+08	212957	2.79139e+06	4251.26	5.66052e+06
AIDP20	AIDP	1.13522e+06	6.38152e+06	1.64342e+06	844759	17314.9	136346	268962	116756	3.07148e+06	2.43349e+06	1.25739e+06	708682	191570	62422.5	1.35772e+06	28412.6	548809	1571.04	1.55318e+07	8.51469e+06	1.50334e+07	1.73671e+06	851424	72956.1	105142	229958	8.22855e+06	5.29193e+06	826112	7.78282e+07	1.96697e+06	8.96781e+07	3.56908e+08	598932	2.11119e+07	4.13359e+06	3.0263e+06	500889	1.15343e+06	5.79346e+07	453111	1.55059e+06	4.47713e+06	1.9509e+07	3389.05	4.58501e+06	9.35684e+06	1.78371e+06
AIDP21	AIDP	221076	288583	1.19408e+06	1.83437e+06	5184.17	115336	155147	3491.62	2.01286e+06	941201	1.67408e+06	3.09495e+06	32143.5	8172.19	1.2122e+06	22311.2	266354	1266.52	490914	114144	341446	33133.3	6341.87	18713	39299.8	27711.8	1.62465e+07	1.01442e+07	114642	8.78553e+07	451830	1.638e+08	4.47448e+08	2941.71	3.77211e+07	1.68961e+06	7.64112e+06	342787	2.48403e+06	6.30871e+07	2.52257e+06	3.31415e+06	3.253e+06	1.41749e+07	169073	6.71124e+06	6.31373e+06	1.29602e+06
AIDP22	AIDP	209785	198607	509112	1.17382e+06	58020.1	92160.6	6871.14	105158	2.07501e+06	919687	1.28256e+06	621075	12278.5	33379.9	1.21245e+06	26121.3	276051	4664.71	850077	363729	967379	30514	51523.5	13864.3	23736.2	119737	2.40305e+07	8.5936e+06	1.15457e+06	6.95761e+07	2.34162e+06	2.14776e+08	2.96989e+08	273006	6.70802e+07	9.54599e+06	5.33678e+06	9.06466e+06	1.19214e+06	4.91391e+07	1.69712e+06	1.81686e+06	2.04411e+06	1.00148e+07	67618.6	4.28692e+06	1.83306e+07	604346
AIDP23	AIDP	461633	1.1335e+06	782686	1.1121e+06	165271	72766.2	73887.2	88702.6	2.35639e+06	1.12441e+06	1.28317e+06	4702.83	98481.1	13129.2	1.05677e+06	36861.3	282579	3934.77	1.01239e+06	411246	788029	35425.6	45550.3	10095.7	15183.4	104582	4.1789e+06	1.00377e+07	962762	1.04091e+08	3.19445e+06	1.74538e+08	3.5645e+08	970143	2.95375e+07	1.13504e+07	7.10297e+06	4.81408e+06	401109	7.11806e+07	2.17361e+06	4740.36	819131	6.52172e+06	100255	2.34173e+06	3.31467e+07	23015.4
AIDP24	AIDP	283527	729262	2.10704e+06	1.39367e+06	1.36567e+06	91399.6	69563.8	1442.51	1.39611e+06	1.64937e+06	1.59113e+06	833182	256011	72281	786932	179548	191081	1672.98	588130	107228	483122	32341.7	12245.6	16339.7	34315.4	71258	5.56549e+06	1.47566e+07	7.35454e+06	3.76851e+07	1.65745e+07	8.68524e+07	1.70439e+08	8.95055e+06	2.93946e+07	4.70194e+07	1.14492e+07	1.98131e+07	839743	4.79699e+07	3.74072e+06	3.06131e+06	5.15571e+06	2.38453e+07	21134.2	4.29266e+06	1.37823e+08	1.90912e+06
AIDP25	AIDP	226872	391177	1.15579e+06	1.35492e+06	131528	85725.6	111591	11260.1	2.03143e+06	1.02855e+06	501203	306067	16858.1	2460.8	216983	15216.3	109419	5942.66	1.35733e+06	632084	899790	15201.7	49506.6	12203.4	9638.42	110805	7.72439e+06	2.46836e+07	4.58255e+06	8.33743e+07	9.86128e+06	51605.4	3.52779e+08	1.66743e+06	16479.7	1.43282e+07	2.16421e+07	1.09927e+07	5.32616e+06	6.02497e+07	6.14781e+06	6.84632e+06	2.63818e+06	9.73785e+06	26906	1.84115e+06	4.22985e+07	589021
AIDP26	AIDP	150073	293173	1.39051e+06	1.39478e+06	75309	65922.1	92215.9	67996	1.4682e+06	627939	1.50565e+06	355520	16362.2	2916.49	1.10234e+06	17058.2	305105	3016.24	1.00194e+06	415243	1.09441e+06	23641.8	99574.4	57011.1	57411.1	289442	2.74575e+06	7.6945e+06	1.02653e+06	9.23013e+07	2.6418e+06	1.47609e+08	3.95821e+08	779657	4.75358e+07	7.01522e+06	9.76607e+06	1.48386e+07	770847	8.12081e+07	2.28472e+06	13282.4	2.60099e+06	1.64887e+07	8999.07	8.15977e+06	1.87526e+07	1.40891e+06
AIDP27	AIDP	86557.4	205983	897664	252654	3377.37	57151.4	1893	503.555	680037	475560	275589	1.97335e+06	41277.8	8966.41	176929	7346.34	25251.7	1453.11	428468	193589	435066	16281.1	39834.6	693.008	711.305	12445.2	2.29016e+06	3.16089e+06	254703	8.29226e+07	575461	1.25472e+07	6.63161e+08	78453.2	7.57444e+06	498941	2.23674e+06	1.03814e+07	69925.2	1.74177e+08	684476	523705	2.62132e+06	1.34375e+07	22650.8	1.28924e+07	2.18286e+06	800456
AIDP28	AIDP	604765	1.41266e+06	780543	110357	17141.1	140548	51700.4	950858	1.61528e+06	1.33693e+06	297329	1.13516e+06	241505	109719	293522	16323.8	12167.4	68069.9	2.98142e+06	3.273e+06	1.97818e+06	605612	391159	76665.5	151838	293035	4.35981e+06	1.10162e+07	709515	1.10076e+08	1.75091e+06	2.05941e+07	6.05221e+08	209743	1.32069e+07	901747	2.19014e+06	1.5656e+07	426414	8.75919e+07	1.14756e+06	4.62793e+06	2.14213e+06	6.75469e+06	39910.3	7.75124e+06	8.31273e+06	642549
AIDP29	AIDP	207281	453712	308982	659828	313860	58145.2	20980.5	776754	1.28179e+06	1.14491e+06	166692	150718	274215	172298	119724	8550.66	31389.2	1415.61	940910	292890	992532	88234.6	32908.1	16161.1	27258.1	20168.5	3.76168e+06	1.85552e+07	7.41883e+06	4.76908e+07	1.80395e+07	5.63906e+07	2.41641e+08	1.43603e+07	1.75772e+07	3.50391e+07	1.10408e+07	1.31517e+07	9.69697e+06	6.87735e+07	4.38411e+06	8.63381e+06	2.50014e+06	1.02921e+07	481562	4.41176e+06	7.69991e+07	875511
AIDP30	AIDP	106047	202945	517206	848266	29541.1	36611.8	44598.8	4401.57	599089	450943	788506	794315	23391.7	16995.4	283103	11212.2	122208	999.56	72194.1	9156.79	115672	31207.7	64092.4	11810.6	24803.8	51506.6	1.01144e+06	8.00722e+06	581129	3.92786e+07	32688.8	1.46047e+08	1.67966e+08	6176.37	4.90204e+08	2.70546e+06	2.79683e+06	1.69725e+07	302511	1.61263e+07	1.17979e+06	5.27681e+06	1.97763e+06	7.98648e+06	33519.6	5.66212e+06	1626.48	650782
AIDP32	AIDP	1.51602e+06	1.83606e+07	3.18135e+06	776729	55150.1	287180	236248	5471.36	2.46905e+06	1.36471e+07	989304	557884	1.13234e+06	694957	1.09173e+06	22937.2	264310	86992.1	5.2032e+06	1.31794e+06	5.94423e+06	365254	62311.6	132096	160727	134295	941280	7.49031e+06	1.08491e+06	6.69557e+07	2.26268e+06	9.56304e+07	3.14176e+08	437281	4.56525e+07	5.05082e+06	8.00413e+06	4.56094e+07	4.64094e+06	4.35267e+07	1.75689e+06	603206	9.39254e+06	4.34937e+07	280581	2.80079e+06	2579.49	3.13907e+06
AIDP33	AIDP	167240	206943	3.01774e+06	510811	25863	169009	70439.7	11300.3	1.53218e+06	677055	1.91138e+06	562079	112698	17687.8	629182	18304.1	72098	1391.76	2.19227e+06	548635	2.09516e+06	115345	65495.8	69649.2	36942.8	193264	3.25003e+06	6.34338e+06	775379	9.61486e+07	1.91424e+06	7.3093e+07	4.06008e+08	966269	2.19512e+07	4.46206e+06	3.61621e+06	4.80852e+07	958670	3.91725e+07	1.09365e+06	15182.4	1.06948e+07	3.36835e+07	54376.2	4.90944e+06	1.33983e+07	2.63231e+06
AIDP34	AIDP	196265	475374	1.07898e+06	613796	39754.6	137956	192271	72052.9	1.33645e+06	696978	1.14971e+06	3.40108e+06	110662	35886.3	769621	25608.9	278794	3196.2	2.57025e+06	868360	1.93906e+06	172631	58249.4	7956.82	5696.23	69314.4	1.79396e+07	5.41157e+06	782049	1.00548e+08	1.63103e+06	1.53589e+08	5.26686e+08	1983.31	1.87269e+07	63565.1	2.60487e+06	1.78451e+07	1.39092e+06	5.31121e+07	536844	1.15645e+06	2.87474e+06	1.7084e+07	141573	5.18046e+06	1080.64	1.31343e+06
AIDP37	AIDP	240796	471458	1.24334e+06	894562	35958.8	82201.4	1686.44	1313.95	1.67072e+06	867426	1.72284e+06	1.67856e+06	22416.7	28039	1.23303e+06	13647	221408	3918.34	1.88979e+06	752059	1.4389e+06	74425	134002	8838.42	5629.49	66303.8	6.93438e+06	8.10768e+06	1.62631e+06	1.22648e+08	3.39757e+06	6.19762e+07	4.8502e+08	968872	1.36217e+07	5.89315e+06	7.06315e+06	92071.7	294240	6.26604e+07	2.3441e+06	1.18036e+06	3223.39	1.47597e+07	14571.6	3.3768e+06	2.06685e+07	1.34948e+06
AIDP39	AIDP	209623	118074	882803	1.56762e+06	41647.9	264248	64945.2	75484.4	1.11306e+06	742810	702659	637025	202466	30357.7	702198	48915.4	48889.7	37832.3	2.94224e+07	3.00975e+07	1.30126e+07	4.15292e+06	2.83294e+06	691022	1.65541e+06	1.93953e+06	9.68476e+06	8.54189e+06	79781	1.00439e+08	599751	5.42973e+07	4.36269e+08	67325.8	7.09629e+07	326571	6.0445e+06	2.09335e+07	6827.66	4.62813e+07	1.84971e+06	1.41524e+06	2.55628e+06	8.92296e+06	48537.9	3.37899e+06	3.58395e+06	689481
AMAN1	AMAN	272859	438922	1.3999e+06	844001	76769	57016.5	35704.8	7765.23	2.64218e+06	1.78782e+06	1.2169e+06	2.38374e+06	69778.3	15614.2	1.25509e+06	18462.3	64143.9	65207.9	2.88973e+06	920498	1.78828e+06	83756.9	92781.5	3042.02	4630.63	15690.6	4.77436e+06	1.26782e+07	2.80792e+06	3.50474e+07	4.30453e+06	5.99594e+07	1.85761e+08	954692	2.49622e+08	4.3431e+06	8.80916e+06	2.45416e+07	1.86365e+06	2.17747e+07	2.58607e+06	1.24258e+06	6.38159e+06	1.87746e+07	200359	4.66069e+06	2.54123e+07	931103
AMAN2	AMAN	556502	1.6882e+06	520754	4.02994e+06	65193.2	45743.1	47691.9	29164.1	2.08267e+06	4.77932e+06	964655	757865	820827	196254	1.5046e+06	17925.4	17015.3	24809	1.22526e+06	560385	3.13522e+06	383248	46757.4	183430	29440.9	35595.1	1.37437e+07	1.5542e+07	1.9889e+06	3.87492e+07	4.30524e+06	6.11052e+07	1.88846e+08	862652	4.86794e+07	7.06809e+06	4.87478e+06	1.53287e+07	1.17272e+06	1.67765e+07	2.24664e+06	190636	1.82342e+06	7.40586e+06	293172	1.45777e+06	2652.17	441773
AMAN3	AMAN	302322	450580	1.20721e+06	1.04465e+06	28058.3	72302.5	135555	5326.24	2.26112e+06	1.89555e+06	913495	547274	12717.7	8587.31	1.30082e+06	36688.3	540639	5786.01	1.96389e+06	823008	1.56267e+06	107676	78888.7	40294.8	25094.9	14976.3	2.32723e+06	1.30993e+07	2.52452e+06	6.35566e+07	4.19563e+06	7.44993e+07	2.95716e+08	1.31581e+06	2.85527e+07	6.60155e+06	6.89079e+06	2.35413e+07	1.42111e+06	4.4696e+07	1.99958e+06	3.06075e+06	4.00457e+06	1.92436e+07	166217	2.28021e+06	1.94775e+07	1.43091e+06
AMAN4	AMAN	1.23365e+06	1.76149e+06	1.55633e+06	985101	95795.5	33922.1	181524	5633.05	2.19882e+06	6.93905e+06	1.20482e+06	7.77654e+06	253600	66405.6	1.06396e+06	13572.6	78339.2	10515.2	1.41774e+06	586784	902169	124950	3268.68	43165.6	26882.8	138216	5.18842e+06	1.06356e+06	1.51891e+06	5.91016e+07	3.32055e+06	6.02849e+07	3.10095e+08	671732	1.11908e+07	6.28487e+06	150667	182884	1.45891e+06	3.50172e+07	24509	104930	6.29067e+06	2.27649e+07	121743	1.84752e+06	2.49262e+07	1.8471e+06
AMAN5	AMAN	350650	2.04847e+06	1.01497e+06	180978	145168	16088.9	53473.1	476.53	1.09778e+06	3.22829e+06	379014	450473	95208.7	17279.6	260506	16072.6	133668	6470.39	386278	143219	291257	10537.4	1395.81	13053.5	8129.5	2835.17	2.67673e+06	1.91545e+06	1.33415e+06	7.7601e+07	2.92483e+06	2.69337e+07	5.12599e+08	1.39633e+06	7.78141e+06	7.35365e+06	1.15511e+06	1.76425e+07	1013.29	1.67621e+08	321639	25910.5	4.77172e+06	2.15637e+07	53845.9	1.27472e+07	1.93822e+07	1.12359e+06
AMAN6	AMAN	333884	655450	1.92704e+06	1.88312e+06	74742.8	109132	2370.57	741952	2.67416e+06	1.06227e+06	2.83261e+06	1.17358e+07	7037.03	5536.3	1.75154e+06	50621.9	511880	8597.5	2.15462e+06	1.0755e+06	1.78605e+06	46646	115183	24950.7	27575.1	197222	4.90605e+06	1.97814e+07	2.28024e+06	4.07063e+07	4.93588e+06	9.39831e+07	1.73925e+08	989015	4.06033e+07	8.10344e+06	1.588e+07	3.4309e+07	6.58931e+07	2.54339e+07	4.44809e+06	1.57827e+06	6.43715e+06	3.03288e+07	3.64771e+06	1.59939e+06	2954.81	1.64908e+06
AMAN7	AMAN	1.65151e+06	4.46504e+06	28686.6	1.22849e+06	21539.3	142607	104632	342226	2.19333e+06	8.74445e+06	1.34575e+06	782826	723166	400644	812648	79333.6	104332	2340.34	1.88515e+06	692921	1.83412e+06	128550	55007	15677.9	9205.89	136265	7.70258e+06	1.65107e+07	971646	7.64732e+07	2.65885e+06	9.17148e+07	4.11165e+08	189565	3.32648e+07	2.12255e+06	8.38076e+06	5.63275e+06	140945	5.72505e+07	3.12214e+06	4.08038e+06	969973	3.97209e+06	214304	3.05505e+06	1.18884e+07	46768
AMAN8	AMAN	174730	97593.3	1.00537e+06	2.10605e+06	40929.2	98352.8	9479.37	3711.41	2.42641e+06	686954	1.68765e+06	586926	28447.3	43402.3	821104	50194.4	247798	4708	470103	189976	585580	2114.82	48128.7	30667.4	66672.4	267399	2.98118e+06	8.08667e+06	1.24866e+06	9.45302e+07	2.70289e+06	3.92813e+07	4.46935e+08	541585	1.0367e+07	4.43745e+06	7.59948e+06	1.91781e+07	1.62009e+06	6.2678e+07	2.72221e+06	6120.6	2.76101e+06	1.14026e+07	341504	6.79174e+06	9856.54	877750
AMAN9	AMAN	134992	237832	2.65102e+06	502624	35070.1	197034	1001.07	98133.3	1.29062e+06	654101	819590	584214	238430	67853.5	798817	89955.7	244004	4034.04	702224	235426	583573	15990.8	33731.4	28093.8	1324.24	45903.6	2.10641e+06	9.20594e+06	1.06991e+06	6.20226e+07	2.31597e+06	1.85268e+08	2.2882e+08	464056	1.07195e+08	3.80222e+06	2.25992e+07	2.79726e+07	5.19113e+06	3.66354e+07	6.58864e+06	4.29973e+06	7.31095e+06	3.49044e+07	12378.9	2.66813e+06	6606.33	2.29901e+06
AMAN10	AMAN	706548	1.34982e+06	2.02961e+06	555166	19399.1	112964	16192.9	6137.24	1.59224e+06	3.08733e+06	2.89501e+06	2.53062e+06	243753	91451.1	929741	35375.5	273024	1590.36	5.43922e+06	3.32173e+06	2.47298e+06	445550	112699	16961.6	22062.9	113435	357589	9.52791e+06	1.13777e+06	8.99452e+07	1.84758e+06	5.37797e+07	3.6269e+08	150984	1.12155e+07	4.43119e+06	6.62027e+06	2.37187e+07	1.20467e+07	7.86727e+07	1.94349e+06	933826	6.99482e+06	2.5982e+07	889450	5.78134e+06	1.06501e+07	1.89207e+06
AMAN12	AMAN	112003	50266.4	1.63612e+06	835392	111268	40409	21429.7	3058.98	2.46037e+06	774906	298879	321864	1169.12	1197.14	323653	51728	407941	5162.94	2.03499e+06	966678	1.929e+06	149222	124473	125667	173560	487437	11248.4	1.18947e+07	2.93394e+06	6.25339e+07	6.51225e+06	6.1722e+07	2.85357e+08	2.20259e+06	11116.1	1.43224e+07	1.25339e+07	1.86196e+07	662223	1.1968e+08	2.80502e+06	5.79951e+06	3.02229e+06	1.36623e+07	143811	1.04841e+07	3.60825e+07	572761
AMAN13	AMAN	173369	267719	2.0722e+06	715913	22460.7	269586	139034	4602.63	1.18346e+06	662280	1.1829e+06	4.07721e+06	232606	37578.1	928150	42133.5	328833	3814.96	597576	266321	635427	5302.51	98016.1	26568	4809.7	25235.4	976113	7.14547e+06	1.08665e+06	7.84878e+07	1.70651e+06	7.11646e+07	3.36624e+08	273905	8.21762e+06	4.5842e+06	78136.2	3.38928e+07	3.29389e+06	8.87284e+07	1.45752e+06	39448.3	9.09429e+06	4.21191e+07	276174	1.43441e+07	1.10423e+07	3.01349e+06
AMAN14	AMAN	179256	244233	1.45531e+06	1.19174e+06	35039.8	84269.8	54875	9202.25	1.94502e+06	750268	1.38477e+06	841071	43022.7	4030.47	1.18543e+06	49699.4	244560	1623.26	5.23621e+06	2.75129e+06	4.87509e+06	581708	415972	320925	307790	813799	2.91433e+06	1.11439e+07	1.12482e+06	7.00653e+07	3.03458e+06	8.09758e+07	3.30749e+08	666734	2.12967e+07	4.57639e+06	8.63346e+06	385074	1.48287e+06	5.20682e+07	2.66863e+06	5.46902e+06	5.88235e+06	2.12872e+07	4513.67	4.6087e+06	1.61383e+07	1.72721e+06
AMAN15	AMAN	160339	322893	3.29548e+06	1.63947e+06	40036.6	95969.9	192435	709427	1.76355e+06	702869	809346	1.9808e+06	67583.1	25537.2	993543	116133	381196	4605.32	906030	305095	972100	45844.3	116563	49085.8	93190.3	237059	1.67746e+06	7.80008e+06	1.22143e+06	5.60009e+07	2.64394e+06	1.44901e+08	2.32209e+08	529774	5.13184e+07	3178.53	1.06238e+07	4.36253e+07	1.01996e+06	3.90275e+07	2.85554e+06	2.29697e+06	1.19703e+07	5.78508e+07	31338.4	2.01498e+06	4140.39	2.51447e+06
AMAN16	AMAN	37726.3	40511.9	4.03025e+06	369536	8369.24	36437.6	24212.7	4706.49	695400	265042	78306.1	64347.8	4348	21054.2	110244	2.31161e+06	9443.72	831.024	577931	305510	575701	9858.24	53391.8	36143.6	31383.5	223293	1.30324e+06	4.16414e+06	62489.9	3.21092e+07	134046	2.73028e+07	1.34799e+08	15095.8	9.48122e+06	316571	4.41724e+06	2.61771e+08	51173.9	1.65051e+07	782314	165231	4.75136e+07	1.85846e+08	14369.9	623963	1.72232e+06	8.11877e+06
AMAN17	AMAN	125761	80217.8	686296	960322	71082.4	130697	44677.1	5333.95	2.16237e+06	622948	703113	469380	67420.9	6007.33	896313	36135.4	175849	4214.09	826716	411573	848687	15848.1	43718.3	29347.7	47803.3	104052	2.05479e+06	7.89306e+06	2.24837e+06	3.94056e+07	4.24876e+06	9.93564e+07	1.78869e+08	1.71813e+06	9.60654e+07	9.21878e+06	5.48433e+06	2.53282e+07	748820	2.43498e+07	1.61001e+06	773595	4.58087e+06	1.20744e+07	27327.6	1.88377e+06	2.76855e+07	748526
AMAN19	AMAN	161527	446862	355732	303234	1509.84	79842	16987.4	6802.17	2.51906e+06	619908	743214	1.75049e+06	24268	47915.3	305564	43582.2	18469	74319.5	1.82157e+06	792909	1.55065e+06	103116	133938	45055.9	63980.8	411238	3.1374e+06	9.73507e+06	749989	1.0492e+08	1.35891e+06	2.08849e+07	5.41643e+08	94055.7	1.82289e+07	761566	6.76422e+06	1.43833e+07	1.26164e+07	5.33583e+07	1.98575e+06	954131	793823	3.99192e+06	2.82509e+06	6.82542e+06	7.60937e+06	188238
AMAN20	AMAN	204393	110677	3.74981e+06	910052	49993.6	182498	297223	4954.1	2.51921e+06	970705	1.74178e+06	372028	186916	45805.4	1.88113e+06	55309.1	483028	2314.74	3.15108e+06	1.42379e+06	2.57242e+06	135309	198391	194925	167838	495236	1.85283e+06	6.50231e+06	1.52519e+06	7.72697e+07	3.30148e+06	4.18987e+07	3.84842e+08	6133.94	4.58504e+06	5719.43	7.48404e+06	3.48078e+07	277373	4.14608e+07	1.91547e+06	2.74852e+06	6.67199e+06	2.69942e+07	10765.9	4.9086e+06	1760.4	2.0446e+06
AMAN21	AMAN	805023	1.66527e+06	1.16267e+06	419022	93871.9	105581	58718.8	1628.79	1.97917e+06	3.80471e+06	633555	394865	228370	91441.3	498846	39685.8	311884	4628.13	1.55324e+06	719640	1.118e+06	36137.8	49206.3	10795.6	7270.77	85683.7	3.7703e+06	1.75947e+06	1.74721e+06	1.10118e+08	3.91902e+06	5.37574e+07	4.71467e+08	1.40696e+06	9.24388e+06	9.86553e+06	1.3193e+06	1.88847e+07	1.13672e+06	7.04171e+07	164038	647031	6.30997e+06	2.44002e+07	132954	5.33176e+06	2.30863e+07	2.10576e+06
AMAN22	AMAN	674240	3.05706e+06	1.3703e+06	867726	117692	246360	143535	1506.67	2.23441e+06	3.85995e+06	1.26708e+06	525204	632748	177153	1.13118e+06	13532.8	176385	5460.06	860083	416699	1.08315e+06	12196.8	14251.2	2533.25	2666.02	9038.85	1.41181e+07	1.02268e+07	1.341e+06	5.96993e+07	3.34421e+06	7.39457e+07	3.03562e+08	780304	2.92727e+07	6.88711e+06	7.10586e+06	3.98723e+07	1.49468e+07	4.06971e+07	2.08604e+06	1.00232e+06	5.05545e+06	2.08463e+07	7.31581e+06	2.91382e+06	2.39846e+07	1.90394e+06
MFS2	MFS	535649	1.00556e+06	1.30309e+06	400193	53865.5	167119	58550.7	103758	1.14223e+06	2.32428e+06	1.1074e+06	214039	272384	162566	673179	19531.9	143782	6709.46	501536	167871	428381	14968.3	12728.7	6040.14	1468.01	24354.2	1.70312e+06	1.01869e+07	1.1456e+06	6.77961e+07	2.33851e+06	1.57482e+08	2.63623e+08	532400	3.50233e+07	6.01571e+06	1.18272e+07	1.72304e+07	1.25564e+06	4.67562e+07	2.88264e+06	702653	6.1106e+06	3.1141e+07	60707.4	5.87478e+06	1.48379e+07	996216
MFS4	MFS	360171	1.02854e+06	1.84567e+06	1.19784e+06	37476.7	169469	137878	879039	2.30354e+06	4.17219e+06	407091	413517	387171	36627.3	515794	17817.8	694709	2210.22	2.65306e+06	1.32147e+06	2.02824e+06	137501	189849	7223.48	3467.83	6022.17	4357.86	1.73237e+07	1.82088e+06	5.68804e+07	3.76765e+06	438492	2.20713e+08	205825	15221.2	6.06953e+06	1.29781e+07	2.26839e+07	4.06303e+06	3.02532e+07	4.18853e+06	2.07381e+06	5.06263e+06	2.16201e+07	386433	1.00581e+06	1.94968e+07	1.6585e+06
MFS5	MFS	266213	633574	2.40061e+06	534593	88028.1	130053	205758	419072	1.52716e+06	743650	1.26727e+06	430110	35958.9	5578.27	846554	73912.1	349480	9276.77	338762	98183.2	381683	5055.58	23370.3	1627	2374.62	5470.09	8.036e+06	1993.31	1.45485e+06	4.87091e+07	2.90765e+06	1.13513e+08	2.03212e+08	686720	3.3573e+07	9.1409e+06	7.70276e+06	4.16347e+07	1.64426e+06	3.71649e+07	1.80292e+06	876175	7.05006e+06	3.01353e+07	9865.88	2.40069e+06	2.18852e+07	2.29178e+06
MFS6	MFS	712016	1.51948e+06	2.52228e+06	1.36979e+06	8669.57	72408.4	14822	12653.9	2.01015e+06	2.43516e+06	1.12932e+06	799647	120472	19928.8	1.25609e+06	22105.3	268149	74011.1	1.4182e+06	836566	968781	3462.24	61796.9	6447.03	3095.08	37472.5	1.05081e+07	2.2344e+07	709579	5.46229e+07	1.76693e+06	9.9138e+07	2.44167e+08	108240	3.15491e+07	2.7975e+06	1.11938e+07	229113	1.20343e+06	3.60209e+07	4.85577e+06	4.84992e+06	13748.5	3.12608e+07	42553.5	3.12713e+06	7.60934e+06	1.94088e+06
MFS7	MFS	147658	128763	1.8142e+06	750536	82113.4	86024.7	12933.6	10210.8	1.93588e+06	752534	1.01085e+06	2.57287e+06	11373.4	3229.74	1.62069e+06	32626.4	321165	2239.53	1.02692e+06	544984	611203	10598.3	16688.3	1665	6750.13	31266.7	1.46409e+06	8.05368e+06	1.5962e+06	7.16367e+07	3.52136e+06	5.14396e+07	3.05565e+08	652895	7.05685e+06	8.45216e+06	8.04642e+06	2.92818e+07	1.82593e+06	4.43008e+07	1.89622e+06	1.40931e+06	7.15982e+06	3.4537e+07	88280	1.99555e+06	2.28748e+07	2.19871e+06
MFS9	MFS	78466.6	62410.3	1.59394e+06	466705	46053.7	141974	67835.6	2448.51	1.40871e+06	533241	1.00601e+06	1.60656e+06	58973.1	14888.3	519714	29033.3	12175.6	16802.3	236227	77469.9	390308	8394.9	6230.14	4120.71	1978.26	20815	314363	5.30024e+06	1.23818e+06	9.07382e+07	2.42232e+06	9.92978e+06	4.03281e+08	440073	3.50497e+06	4.59215e+06	1.13631e+06	2.38774e+07	6.17732e+06	3.97501e+07	478131	1.24005e+06	3.99919e+06	1.41112e+07	564134	2.47528e+06	14120	892216
MFS10	MFS	134227	362585	1.84087e+06	747199	1877.3	86716	27139.9	164059	1.25134e+06	618673	281746	191998	33711.5	1258.69	214568	30347.1	184523	8450.79	842668	267942	639274	5241.62	28761.6	4505.92	2163.19	28133.2	1.27506e+06	1.33851e+07	828996	4.07492e+07	1.8751e+06	4.66962e+07	2.38354e+08	187451	4917.68	2.17913e+06	8.9267e+06	2.74564e+07	971078	3.99777e+07	2.50465e+06	1.17544e+06	4.55018e+06	2.10734e+07	8587.4	2.28901e+06	9.03144e+06	1.05402e+06
MFS11	MFS	166978	273718	3.37854e+06	1.03163e+06	152644	109049	40185.5	5623.01	2.19406e+06	867442	320554	344380	56333.8	18922.1	401417	11421.1	315872	11667.7	340631	74700.8	363010	12674	21485.7	6221.14	2986.63	52400.1	2027.46	7.44856e+06	3.51724e+06	4.79919e+07	5.22819e+06	130986	2.24846e+08	1.04085e+06	6939.17	9.89891e+06	4.59556e+06	5.63932e+07	6.86612e+06	4.42384e+07	1.04129e+06	28428.9	6.48332e+06	3.12358e+07	412439	2.59146e+06	2.617e+07	2.96317e+06
MFS12	MFS	115575	384197	1.89839e+06	742920	7672.86	111928	73752.2	9351.2	1.34742e+06	557080	214816	212683	107396	22334.6	191864	17370.4	44955.4	5428.92	966224	364987	788788	5145.64	42877.4	12356.7	21161.7	115837	5874.21	5.86035e+06	802127	7.47891e+07	1.95351e+06	4.64288e+07	4.28765e+08	44376.3	51062.5	2.46826e+06	2.0875e+06	2.67508e+07	125396	4.70876e+07	705707	403874	6.2378e+06	2.31556e+07	76025.2	5.64124e+06	8.28965e+06	1.4499e+06
MFS13	MFS	107863	236995	1.69652e+06	506863	29659.3	49539.5	54922	5691.37	1.09071e+06	424114	363983	282437	23114	3666.36	375210	18651.4	186184	5438.32	1.20168e+06	539778	1.12727e+06	79266	135264	44562.7	68480.4	160741	2.73995e+06	4.47606e+06	1.26484e+06	5.89665e+07	1.86158e+06	1.61581e+08	2.4335e+08	782842	1.3375e+08	5.43408e+06	4.51559e+06	2.1628e+07	175047	3.99828e+07	1.05693e+06	513640	5.62454e+06	2.31296e+07	21020.5	4.88511e+06	1.18111e+07	1.52668e+06
MFS14	MFS	150548	324815	1.74575e+06	733940	21649.1	85324	88660.5	8758.21	1.64828e+06	667477	1.2367e+06	485231	30323.3	6932.94	887023	37743.2	255635	8368.81	859371	304994	805226	25746.1	60091	15664.1	17144.4	55168.8	1.50434e+07	1.06638e+07	966234	7.63811e+07	2.00151e+06	9.21028e+07	3.52584e+08	262934	8.65951e+06	4.97272e+06	1.06221e+07	786903	1.64902e+06	4.70354e+07	2.88385e+06	2.9916e+06	41524.2	2.16366e+07	487666	4.36894e+06	1.07373e+07	1.34335e+06
MFS15	MFS	203072	1.47124e+06	1.74673e+06	1.13394e+06	97779	87267.8	73498.6	5186.92	1.24467e+06	1.21406e+06	1.29938e+06	1.28552e+06	201274	63825.7	570906	11350.3	12035.8	56997.1	192840	31733.5	378394	9095.72	3852.72	1271.35	2143.41	2132.78	3.21943e+06	4.42337e+06	2.10229e+06	5.63475e+07	3.95792e+06	4.86542e+07	3.17436e+08	894845	6.73478e+07	3.77095e+06	909104	10593.3	30664.2	3.34613e+07	719308	3711.57	4.41981e+06	2.16488e+07	3770.55	2.33279e+06	2.29816e+07	1.3441e+06
MFS16	MFS	104126	369467	4.25064e+06	1.33601e+06	7227.4	81279.8	77168.7	82587.2	1.21979e+06	483594	991201	397364	35910.6	2070.77	413632	688815	11555.7	40703.9	303089	90431.8	591604	9549.91	90825.7	4687.66	5705.79	58015.1	1.32649e+06	1.00057e+07	1.40854e+06	1121.67	2.7556e+06	4.85796e+07	3.01545e+08	500620	1030.31	5.22396e+06	4.07814e+06	1.00942e+08	683051	137159	1.31654e+06	610381	2.03768e+07	6.49648e+07	81460.5	2.63256e+06	222656	4.1611e+06
MFS18	MFS	122625	340262	2.61137e+06	378492	704404	81512.5	108654	806960	1.89339e+06	783021	1.24254e+06	856854	13832.2	21654.4	691786	28403.3	16203.3	16759.3	561142	181581	1.21699e+06	4447.8	138109	8732.66	3371.58	117092	1.8677e+06	3.84567e+06	4.78348e+06	2.69378e+07	8.56392e+06	6.84003e+07	1.12749e+08	7.40881e+06	3615.98	2.4252e+07	176709	4.57394e+07	7827.95	3.39498e+07	150130	8142.39	8.39782e+06	3.32198e+07	112002	2.46007e+06	7.0354e+07	2.60224e+06
MFS19	MFS	1.79709e+06	5.3845e+06	2.28015e+06	1.76363e+06	118863	478769	25338	2648.49	4.44547e+06	1.30541e+07	781199	563136	772763	355245	828319	9481.6	667995	3355.52	1.93937e+06	594621	1.26863e+06	31837.2	62186.6	10635.4	3201.22	59713.1	5776.01	1.27889e+07	1.2714e+06	4.03564e+07	2.71591e+06	778000	1.35561e+08	868866	16063.7	1.01338e+07	1.83924e+07	1.76602e+07	2.68429e+06	3.64225e+07	4.07749e+06	1.58996e+06	6.10817e+06	4.03357e+07	192221	1.17236e+06	1.34953e+07	2.32965e+06
MFS20	MFS	157492	177573	2.1301e+06	652161	63045.4	131385	4412.2	272895	1.88572e+06	747372	1.18667e+06	8.26447e+06	183898	39767.2	766766	44424.9	55936.7	33312.6	403590	89593.8	465489	7240.06	9327.67	7163.1	2708.15	18360.9	4.34669e+06	8.70776e+06	1.69501e+06	8.91896e+07	118130	4.23583e+07	3.86583e+08	2520.03	1.04922e+07	247483	8.78465e+06	3.15317e+07	2.86083e+06	4.93575e+07	2.05615e+06	999239	5.58433e+06	2.03507e+07	108666	5.40006e+06	2.08911e+06	1.29513e+06
MFS21	MFS	159879	230751	925455	3.18836e+06	33233.6	96466.3	80245.7	9512.4	1.24232e+06	657840	972453	460693	66229	6878.23	923731	26460.3	153863	1358.02	473563	162791	334113	9873.42	2308.84	4846.46	2326.68	28169.4	5.8669e+06	7.48117e+06	669901	6.48716e+07	1.69765e+06	9.07005e+07	2.95832e+08	295658	3.17074e+07	4.88199e+06	7.54723e+06	1.34158e+07	5.36054e+06	4.70076e+07	1.76652e+06	858485	1.86581e+06	1.0705e+07	20778.5	3.18529e+06	1.25838e+07	1.02274e+06
MFS22	MFS	432400	1.76754e+06	1.38343e+06	528478	905330	48830.9	304672	978.593	963118	2.63261e+06	392240	525775	118904	20456.3	498285	10054.7	25791.8	26719.9	641632	227363	715188	7697.81	28509.4	3536.11	1697.61	25720.6	9491.13	5.44266e+06	8.16345e+06	3.86205e+07	1.97117e+07	1.21045e+07	2.64123e+08	2.53086e+07	3.76968e+06	4.55534e+07	973752	111449	7.22249e+06	7.03224e+07	495179	158024	3.50054e+06	1.71461e+07	60005.8	6.06951e+06	1.22734e+08	1.06455e+06
MFS23	MFS	336403	1.45199e+06	549842	658719	43435.6	157512	33916.5	1107.85	1.4649e+06	4.26087e+06	1.64745e+06	903876	307200	114048	725576	19560.3	145200	6719.23	761293	323755	668137	13850.4	15782.9	3582.66	1193.96	8079.21	1.01933e+06	5.53032e+06	1.78945e+06	1.10993e+08	3.90063e+06	3.08599e+07	4.07809e+08	783341	4.86977e+06	7.60922e+06	5.57916e+06	6.8247e+06	1.0014e+06	6.82898e+07	1.30587e+06	634619	1.63701e+06	9.31307e+06	32375.8	2.26179e+06	1.53644e+07	639771
MFS24	MFS	79184.7	191687	881121	319192	79879.6	47213.8	160020	2470.18	562525	328990	500506	533306	5381.23	3286.09	428966	18743.1	133727	473.552	190558	73629.3	290444	3605.53	34936.1	2252.18	785.19	10489.8	329379	6.85452e+06	795520	9.6343e+07	1.86097e+06	2.91217e+07	4.51365e+08	240522	7.55324e+06	4.55642e+06	5.27167e+06	94840.2	2.10095e+06	1.25239e+08	1.64027e+06	1.03156e+06	3977.16	1.09205e+07	93410.7	1.54133e+07	1.34855e+07	678019
MFS25	MFS	100415	120777	2.10112e+06	683008	119521	109815	123203	1394.05	1.9783e+06	758818	260959	237780	160140	13513.3	261702	11952.4	238076	1308.43	177580	31452.2	270976	1936.33	14030.6	1291.48	1977.36	7100.47	4249.04	1.06792e+07	1.46408e+06	6.20083e+07	2.83212e+06	4.26846e+07	2.7849e+08	507260	4150.93	9.6813e+06	1.30579e+07	1.97598e+07	4.41916e+06	7.49711e+07	3.30412e+06	650203	3.55614e+06	1.85953e+07	23689.9	3.9767e+06	2.30978e+07	1.64042e+06
MFS26	MFS	213110	529480	2.47069e+06	1.0939e+06	5280.51	152421	232893	8417.61	2.08878e+06	1.14521e+06	1.13024e+06	187651	129392	28082.5	1.39388e+06	98979.4	409005	1444.11	910944	378746	742638	13684.2	98293.1	4010.07	1341.02	60724.9	8.62887e+06	6.62015e+06	1.16678e+06	5.33574e+07	1.83083e+06	9.97876e+07	2.05763e+08	214544	2.49808e+07	4.67543e+06	9016.61	3.3081e+07	2.63882e+06	4.41382e+07	1.56321e+06	21568.7	6.55011e+06	4.11832e+07	26441.5	2.12109e+06	1.07159e+07	2.80058e+06
MFS28	MFS	219390	963357	2.6045e+06	1.55898e+06	74402	61343.5	109592	13066.5	3.19397e+06	1.74357e+06	1.46904e+06	584201	62597.7	6247.8	939374	36346.5	13953	372014	795018	255615	990402	3883.61	42213.7	6657.21	3195.98	7839.3	1.88382e+06	1.02763e+07	2.00034e+06	2101.82	3.91338e+06	195510	4.28241e+08	710959	9.04889e+06	7.41885e+06	1.03671e+07	166312	3.00006e+06	1887.03	2.42653e+06	1.17924e+06	6.59025e+06	3.22799e+07	160946	3.73865e+06	1.79684e+07	2.00416e+06
MFS29	MFS	444902	1.40804e+06	2.18203e+06	1.47285e+06	10170.6	364611	58406	17292.5	3.0953e+06	2.25596e+06	2.72613e+06	1.17638e+07	320617	47065.9	1.33932e+06	30672	562880	16523.6	1.3789e+06	472529	787613	18206.3	31086	2495.43	2821.67	24408.7	596288	9.6247e+06	1.27744e+06	5.25294e+07	1.70651e+06	9.1304e+07	1.98505e+08	250695	1.4596e+07	7.39153e+06	1.38131e+07	1.22275e+07	2943.77	4.86765e+07	2.94262e+06	2.15635e+06	4.29766e+06	2.6819e+07	149506	2.22042e+06	1.58302e+07	2.06183e+06
[truncated: 41 more columns]
