# Supplementary material for: Integrative metabolomics reveals unique metabolic traits in Guillain-Barré Syndrome and its variants
Source: Sci Rep. 2019 Jan 31;9:1077. doi: 10.1038/s41598-018-37572-w (PMC6355784; doi:10.1038/s41598-018-37572-w)
Supplement: Supplementary file 3 — Supplementary data 2 [file 41598_2018_37572_MOESM3_ESM.xlsx]

## Sheet: GC-TOF MS_NMR
Compound		1,5-anhydroglucitol	1-monopalmitin	1-monostearin	2-hydroxybutyrate	2-hydroxyisovalerate	2-hydroxypyridine	2-hydroxyvaleric acid	3-hydroxybutyrate	3-hydroxyisobutyrate	3-hydroxyisovalerate	3-hydroxypropionic acid	acetate	acetoacetate	acetone	alanine	arabitol	asparagine	benzoic acid	butane-2,3-diol	capric acid	cellobiose	choline	citramalic acid	citrate	creatine	creatinine	dimethyl sulfone	ethanolamine	formate	fructose	fucose	galactonic acid	glucose	glutamate	glutamine	glyceric acid	glycerol	glycine	glycolic acid	heptadecanoic acid	hexonic acid	hisitidine	hypoxanthine	inosine	isobutyrate	isoleucine	lactate	lauric acid
Sample	Group / Detction platform	GC-TOF MS	GC-TOF MS	GC-TOF MS	NMR	NMR	GC-TOF MS	GC-TOF MS	NMR	NMR	NMR	GC-TOF MS	NMR	NMR	NMR	NMR	GC-TOF MS	GC-TOF MS	GC-TOF MS	GC-TOF MS	GC-TOF MS	GC-TOF MS	NMR	GC-TOF MS	NMR	NMR	NMR	NMR	GC-TOF MS	NMR	NMR	GC-TOF MS	GC-TOF MS	NMR	GC-TOF MS	NMR	GC-TOF MS	GC-TOF MS	GC-TOF MS	GC-TOF MS	GC-TOF MS	GC-TOF MS	NMR	GC-TOF MS	GC-TOF MS	NMR	GC-TOF MS	NMR	GC-TOF MS
DC1	DC	2.12384e+06	2298.28	2019.93	1.63956	0.647193	45806.3	72479.4	0.230113	1.28	0.330788	15496.2	35.797	0.34517	12.498	2.68945	396948	3073.01	25359.6	54208.2	7897.77	-3151.11	0.186967	3312.43	56.0901	5.01934	6.71643	0.575283	675003	7.53621	19.1138	9878.84	9318.41	596.899	1743.95	44.944	126225	185413	18922	-6062.3	4654.38	943.146	1.48135	8510.96	1299.56	1.17933	48916.6	164.89	6455.14
DC2	DC	1.46757e+06	994.547	1212.49	2.88068	0.631728	19001	58628.8	0.480113	1.44034	0.341133	5273.34	33.0267	0.41694	11.0047	4.15677	385187	1034.16	30215.4	6952	4106.76	-1765.66	0.265326	3029.76	60.9744	4.52317	8.19983	0.467479	247552	6.10249	4.4979	4090.61	4594.67	593.369	1344.13	45.7876	108390	429597	58657.4	153488	4116.56	1289.13	1.64249	15400.9	1315.76	0.897054	96642.5	175.38	5281.07
DC3	DC	1.15703e+06	1292.92	1253.84	2.25091	0.528828	64716.6	32215.6	0.352552	1.12545	0.298313	9640.31	33.0721	0.271194	11.3088	3.67468	296411	2551.53	18181	13851	2692.39	-1935.48	0.284753	2945.86	43.513	3.295	6.33238	0.366112	536598	5.47811	4.97641	7017.88	9743.88	597.589	1783.65	25.0312	102114	199053	36629.3	638559	3545.31	1653.61	1.87124	15379	1061.42	0.976298	37380	184.208	3540.1
DC4	DC	852044	1095.6	765.336	8.57002	1.87266	25183.5	78459.8	2.61392	1.45651	0.793279	5235.89	32.2644	1.02736	14.6171	3.36819	193514	2998.27	22776	6348.66	5878.62	-1796.66	0.156055	4291.26	53.839	4.56461	4.30452	0.403142	277308	6.77538	8.03683	5450.77	4702.15	512.172	1248.96	38.0384	135123	330291	79263.3	140967	3086.68	981.738	1.54754	6840.79	1001.16	0.91032	80760.3	200.765	4894.75
DC5	DC	1.07779e+06	1035.04	1380.62	3.00249	0.721972	34128.8	39308	0.538614	1.46686	0.527154	5409.64	32.9242	0.435475	10.0847	3.3119	107308	1689.16	20149.4	78547.7	2141.28	-2053.05	0.240657	2550.59	55.6491	4.09117	6.18833	0.630293	466709	6.22271	3.74738	3855.33	3005.51	614.994	847.13	35.6058	22410.5	223053	26178.6	128686	3209.48	905.029	1.53562	7893.78	627.884	0.756352	48720.8	173.021	3414.11
DC6	DC	329893	953.577	1345.86	3.50705	0.349411	14318.6	42799.3	0.45294	1.55294	0.556469	8205.22	38.8105	0.45294	11.0647	3.2094	56507.9	709.852	14520.6	36180	1146.33	6380.61	0.168235	2522.58	51.4928	4.54234	5.38351	10.5988	359367	9.25291	5.3188	3806.81	669.266	561.891	1909.76	42.5375	59513.7	144683	32555.3	183681	3521.21	943.716	1.06117	17069.1	857.124	1.41058	50818.9	210.125	2424.41
DC7	DC	1.11361e+06	876.156	961.962	2.20355	0.485528	39795.7	37017.5	0.348584	1.0582	0.473078	10339.4	29.3806	0.323685	10.6194	3.44849	338792	894.39	30662.7	7507.7	1742.7	-1897.31	0.236539	2251.37	50.5447	4.97977	5.65204	1.0333	394564	7.44476	4.3573	3618.47	6526.98	523.486	890.648	40.9835	118686	466202	51726.9	463885	3042.93	1086.03	1.22004	9059.09	870.209	1.12045	64373.6	163.087	2697.84
DC8	DC	538876	1218.38	1413.71	3.83305	0.59321	66591.2	29358.7	1.58189	1.24726	0.334631	7772.37	34.2084	0.775736	13.6286	2.66184	123073	1301.7	27392.6	9936.27	1368.63	-2862.13	0.167316	2868.74	59.8838	4.21331	6.41884	0.365052	399328	6.20589	9.59783	4154.76	2440.38	576.266	1024.59	43.5781	102768	276584	17059.1	217552	2988.33	997.661	1.52105	6724.19	718.332	1.33853	45859.3	193.204	2678.25
DC9	DC	940317	1089	978.951	1.37111	0.393685	62656.8	25999	0.230781	1.12675	0.420835	14404.7	37.8209	0.434411	11.539	3.27166	117932	1288.54	20463.1	39469	2388.35	-2275.24	0.20363	2610.47	54.4642	4.58846	5.57946	0.434411	385417	7.41213	5.55231	5234.15	4357.55	580.563	1122.71	38.0652	100998	168662	30941	267573	3516.06	950.808	2.51144	6280.85	680.428	1.00457	31962.1	201.132	2703.6
DC10	DC	988008	788.901	885.338	1.86954	0.594855	83016.7	30802.3	0.594855	1.44465	0.315637	24529.6	34.9508	0.473456	10.7195	5.73003	140622	786.42	17468.8	11681.6	2532.37	-1904.4	0.254938	2228	61.8771	5.83929	4.686	0.764814	331537	7.70884	8.59505	4332.98	6547.43	500.953	3465.67	40.4501	143853	316745	52627.6	753096	2744.91	842.611	1.08045	3908.69	758.328	1.05617	92687.8	211.307	2407.49
DC11	DC	1.31565e+06	643.021	573.105	4.32284	0.606931	37059.6	39067.7	1.06523	1.65977	0.483068	10659.4	34.7809	0.445909	11.2344	4.45909	239515	791.929	11209.9	5463.21	2249.91	-1265.79	0.346818	4214.24	53.9673	5.01647	8.2617	0.470681	484596	6.46568	5.67295	4764.98	5612.1	540.615	5573.46	24.6365	58515.6	315685	66168.9	288435	2703.63	1165.52	2.11807	11357.8	1005.3	1.06523	43120.6	246.377	3294.19
DC12	DC	194798	1738.79	1310.13	2.24662	0.241944	12481.9	43632.5	1.60144	1.11755	0.426282	10414.6	31.4873	0.933212	11.1179	3.08766	193999	5594.17	26627.2	25800.1	3486.46	-1959.4	0.253465	3209.24	50.67	3.85958	5.54167	0.818001	256209	7.63851	7.5233	3972.31	18139.7	622.383	10.4989	20.9224	115017	349625	58269	-5813.19	2057.16	1104.3	0.967775	7116.58	1270.1	0.829522	27072.2	165.248	5001.83
DC13	DC	1.27622e+06	1074.82	921.77	1.4894	0.458278	59141.1	16723.9	0.445548	0.725606	0.381898	10827.6	36.1276	0.280059	10.8586	6.46681	45962.8	2082.16	15278.6	47975	1576.64	-1119.42	0.216409	2551.46	62.0712	5.07924	3.95901	0.776526	226389	8.29992	14.8558	2907.61	2562.49	534.937	712.66	45.9678	100184	142202	80233	341344	3178.92	1836.1	0.827446	4689.65	1455.85	1.01839	85045.6	191.598	952.142
DC14	DC	1.22073e+06	697.935	990.012	3.6705	0.518509	19725.8	28598.4	0.532154	1.10524	0.43664	4906.17	34.0306	0.518509	17.3291	4.95313	128187	4344.56	17246.5	10286.6	2938.49	-1699.57	0.286545	4283.7	72.2502	5.60809	5.17145	0.491219	367695	9.71523	3.62957	3552.05	5308.77	560.645	739.005	40.9622	41515.8	194369	73552.1	100931	2989.36	943.09	0.805054	4775.35	794.707	0.859634	107431	186.745	2624.07
DC15	DC	587510	952.171	958.033	3.15422	0.728863	21833.1	45797.9	0.540364	1.50799	0.502664	14965.9	30.7128	0.414698	11.4859	3.61918	252115	2259.34	16119.9	10091.1	1065.28	-1625.02	0.0879662	3894.81	53.7599	3.98361	6.0194	1.29436	449384	6.0948	5.46647	6403.56	4868.15	589.449	348.744	40.2006	96793	239977	18492.9	250508	3571.53	1329.53	1.05559	11484.5	879.685	0.829396	65052.3	204.748	1863.88
DC16	DC	257297	961.32	693.36	3.6207	0.507447	42962.1	55741	0.480018	1.74178	0.425158	14477.1	45.0668	0.288011	11.4793	4.55331	531512	2220.79	16615.6	48579.8	2218.72	-601.489	0.288011	2655.14	61.1405	4.84132	10.6427	3.12697	539871	7.5157	5.04704	4174.07	12208.9	508.27	1831.04	35.439	219312	274791	43756.3	288653	3111.38	626.537	1.37148	12286.5	623.801	1.27548	68742	227.72	3954
DC17	DC	1.65209e+06	811.941	1452.07	2.92688	0.593112	81902.5	60723.1	0.670475	1.26359	0.244981	25086.6	34.9936	0.451281	1.35384	3.85523	333163	1088.84	21025.7	7562.09	4203.78	-1872.66	0.219194	2372.53	29.3462	4.61596	6.24057	1.30227	381033	6.69185	4.75779	6060.02	7670.46	364.48	4897.8	37.0437	153986	266680	43242.8	664436	3266.75	1708.48	1.39252	12221.9	1158.26	0.502856	65278.1	161.481	4631.18
DC18	DC	731966	802.442	1050.38	2.93609	0.734022	49076.5	76652.5	0.393226	1.15346	0.720914	17164.8	38.4575	0.275258	11.089	3.36864	265445	3374.43	24500.3	74098	4205.24	-1959.81	0.144183	18138	50.8572	5.13815	5.22991	0.367011	408562	5.02019	13.1469	5422.34	7367.76	606.223	955.87	36.6749	141766	283110	34628.9	452522	3037.04	1624.44	1.14036	11197.1	991.155	1.15346	60052.9	183.361	4431.89
DC19	DC	416668	1214.85	878.75	2.14433	0.416525	75313.5	53196.8	0.277684	1.38842	0.725062	6566.31	42.9792	0.277684	12.9431	4.24239	391659	4658.53	18981.4	119401	4613.47	-2040.99	0.231403	3071.84	59.7945	5.83135	9.73435	1.29586	410063	5.87763	6.78782	6409.03	10008.8	591.852	2430.49	43.7969	106690	114475	70373.7	625553	2826.43	1498.66	1.74324	15689	1015.67	1.07988	99653.4	163.679	4913.03
DC20	DC	436148	1453.01	1171.16	1.88878	0.401553	55373.7	67004.2	0.148723	0.862595	0.594893	17195.9	45.7324	0.178468	12.5225	4.28323	341894	2041.34	16186.8	74442	1891.61	-1483.3	0.0892339	3077.62	56.723	4.4617	7.85259	0.907212	323934	1.96315	7.65925	3974.82	10423.4	591.457	1405.69	37.7162	143359	251100	63585.2	517992	3368.99	1947.04	1.53185	8799.3	1192.67	1.07081	100987	175.032	2522.65
AIDP1	AIDP	815026	1057.7	945.127	2.49881	0.812497	35697.4	30074.1	0.705186	0.275942	0.398583	10966.4	29.1426	0.413914	13.1686	3.72522	106512	1626	27056.7	475720	2125.54	-1436.24	0.122641	19354.6	59.9102	3.55659	4.15447	0.597875	316666	5.65682	5.77946	4148.97	2848.43	560.945	4873.37	48.2133	16158.1	465256	38918.6	99450.3	3360.83	1652.37	0.858488	8045.31	859.639	0.797167	39968.6	227.131	2680.75
AIDP2	AIDP	662139	578.003	1255.1	7.87958	0.449895	43543.8	66944.8	6.20855	1.91527	0.74554	13278.8	32.9066	3.34207	16.659	3.2521	149232	782.722	15193.1	7064.87	1319.08	-1434.66	0.179958	2657.14	57.6636	4.94884	7.69962	0.912643	504158	6.15713	6.88981	5031.63	4332.33	574.734	1829.77	48.3572	108176	313643	38747.6	277117	3948.84	963.439	1.05404	8456.56	808.025	1.18258	84884.7	184.637	2674.92
AIDP3	AIDP	482896	613.098	1118.73	3.19658	0.250424	25865.5	42159.2	0.0589232	1.03116	0.397731	14427.6	32.7024	0.427193	12.7127	4.47816	205030	3246.77	15865.3	18034	2257.44	-1573.2	0.324077	2906.7	54.445	5.0232	6.01016	0.766001	449143	4.77278	6.83509	5290.74	7358.39	614.908	2469.12	30.699	92188.8	344199	100109	285935	3869.98	1276.34	1.48781	13870.4	1148.2	0.942771	128407	189.6	3014.42
AIDP5	AIDP	803421	965.476	826.532	7.70016	0.602728	33711.9	30523.2	2.27561	0.885642	0.381318	10190.7	33.2239	1.82049	13.7028	4.02229	33765.6	3683.51	26293.4	1871.61	5221.11	-1917.18	0.381318	2423.81	52.3513	7.51565	4.3544	0.553526	207472	5.65827	4.74802	3307.1	2368.75	594.536	2531.71	45.9673	158134	240741	152001	211728	4302.06	1617.16	1.68518	12373.9	914.753	1.05785	143656	178.998	5836.63
AIDP6	AIDP	837634	1511.87	1133.1	3.69594	0.49647	90690	22576.3	0.0183878	1.18601	0.367755	9738.99	29.5307	0.514857	8.31127	5.67262	72390.6	565.88	18513.9	33382.6	1383.63	-2563.8	0.33098	3031.33	37.3915	5.36003	5.98522	1.91233	233540	4.84518	3.29141	4814.39	3072.36	600.25	1044.02	48.3046	64583.1	126405	56903.1	263073	4563.87	1222.79	0.570021	4571.26	373.543	0.73551	52968	201.015	1255.39
AIDP7	AIDP	776230	906.126	1000.99	3.9868	0.457699	50504.6	50219	0.0120447	1.57786	0.373386	15924.9	31.8944	0.421565	10.1055	2.66188	128233	631.435	14097.7	63303.1	2304.07	10437.6	0.180671	2263.1	38.6876	3.75795	4.97447	0.361341	493905	4.6613	6.43188	6492.8	8461.96	610.992	1155.63	50.5516	209529	134915	12386.8	336181	3199.15	1480.87	0.770861	8031.78	675.236	1.0238	67035.2	194.088	2492.31
AIDP8	AIDP	1.06844e+06	1519.43	1196.46	4.77697	0.554745	55512.2	64085	0.883483	1.32522	0.287646	16186.7	34.0244	0.513653	9.46149	6.15356	421620	2032.67	22811.7	112852	2810.47	-1609.64	0.359557	4113.91	50.2147	4.90025	9.51285	0.842391	589170	5.86592	4.26332	7018.77	7547.48	523.423	6081.3	43.342	206740	347001	124788	417486	3693.36	1119.68	1.35604	9935.33	1354.53	0.914302	73676.2	244.458	4403.23
AIDP9	AIDP	509954	1249.05	1101.48	2.86984	1.36177	42889	64111.5	0.0675257	1.29424	0.405154	12543.2	20.1677	0.371392	9.64493	6.00979	204253	2185.25	30701.2	2.02766e+06	4237.61	-2744.1	0.168814	37809.6	47.6507	3.30876	5.28952	0.55146	643431	4.61426	5.26701	6770.59	9307.63	549.806	10014.4	42.046	56719.6	616847	123457	284865	5001.29	1811.73	1.46306	21890.2	2000.79	0.877835	105879	226.02	6268.23
AIDP10	AIDP	1.40393e+06	640.875	924.363	4.97558	0.91295	37209.7	44903.4	0.114119	0.97001	0.330944	19056.7	30.8121	0.410828	9.81421	3.24097	204843	2852.85	17167	38288.9	1074.31	-1772.25	0.091295	2618.36	50.5432	5.32935	6.31077	1.04989	351619	5.86571	3.82298	3589.28	7281.62	598.918	3634.07	36.9517	175572	295208	50481.3	366689	3950.61	1212.34	1.11836	9323.81	927.823	1.00425	77545.5	183.229	3130.25
AIDP11	AIDP	128536	780.062	1182.28	6.31989	0.437333	15278.9	87783.1	0.488784	1.19195	0.240104	16204.4	20.4346	1.01187	8.89243	2.70117	248948	818.119	17678.5	46680.3	2520.57	-239.237	0.145778	4200.93	44.0077	4.02175	4.93929	0.986143	262326	4.77636	4.49338	3009.65	11495.1	669.908	2116.98	23.899	99184.7	404999	110934	181616	3154.91	1703.86	0.720313	10524.5	1864.25	0.686012	44012.2	167.541	3604.65
AIDP12	AIDP	490293	1176.62	981.153	3.4675	0.389092	31682.7	33967.4	0.20599	0.858291	0.308985	13693.2	26.3667	0.366204	10.2881	3.41028	156468	2278.83	14706.3	15461.7	1652.08	-2159.23	0.20599	2625	49.4376	4.46312	5.79061	0.97273	316008	5.27563	9.37254	5025.21	3370.7	632.79	1306.6	37.6962	69005.9	185585	10421	206332	3478.3	995.531	1.3046	6191.89	777.052	0.892623	73598.4	165.055	2073.11
AIDP13	AIDP	1.43719e+06	1645.19	873.809	8.82978	1.5827	57179.8	61575.2	3.73461	1.20785	0.319316	11777.9	27.9748	2.22133	22.0606	2.31851	219754	407.77	20378.2	204829	1387.72	-2525.31	0.152716	2940.99	48.9247	5.22012	5.34507	0.791348	516099	7.0666	6.30302	7845.06	4859.14	614.378	2415.76	44.5654	64731.1	253856	35885	391430	3799.88	1316.94	1.4994	5231.44	700.058	1.06901	74650.3	149.787	456.81
AIDP14	AIDP	608147	1329.55	1586.35	4.22607	0.287209	27213.3	32598.6	0.164119	1.64119	0.400041	8431.36	23.2126	0.451328	8.67781	7.67258	129967	861.652	14968.9	29346.5	2204.83	-1683.47	0.205149	24949.4	46.5791	5.28259	5.0159	0.430813	328916	6.24679	5.30311	4550.3	3214.67	578.962	1541.94	26.2078	93963.6	287157	74996.9	169726	3653.77	1288	1.15909	909.8	882.283	0.64622	51862.7	227.469	2851.38
AIDP15	AIDP	1.49598e+06	1103.04	838.007	7.94582	1.08352	54220.6	79665	0.761045	1.16092	0.322477	13843.3	30.8417	0.812641	13.2731	3.26346	412052	1521.65	14917.2	77042.1	1799.5	-1754.14	0.309578	2713.66	46.1271	5.88197	9.91938	0.670751	528200	6.06256	7.82973	6913.36	7450.92	582.56	1245.69	46.6301	109272	175758	66662.3	304865	3469.03	928.369	1.4318	8040.43	715.578	1.10932	94603.3	186.134	3344.87
AIDP16	AIDP	806217	801.109	1412.31	7.38308	0.591987	50897.1	37847.2	1.21748	1.44087	0.234561	10257.4	23.0987	0.75953	10.1085	5.19385	97791.6	1515.08	17534	51605.1	1627.84	102394	0.100526	14981	59.3104	6.52303	5.2832	0.670174	380632	4.66888	3.79765	3270.07	3854.02	526.701	2204.09	46.3984	130379	441569	81728.8	382965	3686.19	926.742	0.904735	6254.67	612.691	0.737191	55020.9	252.522	2213.64
AIDP17	AIDP	821251	806.88	799.794	4.59305	0.461802	35282.3	61816.2	0.274585	0.911122	0.361953	12494.4	37.3186	0.624056	11.57	4.64298	199551	1693.38	20253.5	18897	2082.57	-1636.02	0.237141	2546.3	53.856	7.46371	6.55259	1.48525	356070	9.66039	5.76628	6699.53	5260.53	573.545	2725.39	42.673	75686.3	319596	70036.2	305564	4514.76	737.508	1.29804	6015.87	984.663	1.03593	121035	169.843	4149.29
AIDP18	AIDP	1.35765e+06	1397.26	1051.63	4.10625	0.489634	32087.7	35348.7	0.0778964	1.17957	0.523018	10134.9	27.7311	0.422866	10.3046	4.80732	200952	686.927	20999.3	9687.42	2845.92	-2006.05	0.255945	4191.01	51.6787	6.23171	7.55595	0.678811	500645	6.56555	8.50183	6466	5653.59	607.514	23283.2	35.9547	111769	277063	83367.5	311379	4001.54	1469.03	1.25747	8806.17	1393.29	0.778964	106443	192.716	3560.53
AIDP19	AIDP	1.02171e+06	672.103	1726.21	3.09323	0.398026	16888.5	32077	0.068233	1.19408	0.26156	6340.74	27.9983	0.26156	9.85967	7.81268	224187	1688.28	25100.7	46035	3854.21	-1594.55	0.0341165	2935.49	47.6039	6.18646	6.01588	0.739191	565534	7.6421	5.27668	3713.3	3617.78	581.084	2534.76	28.9763	16648.6	202538	185647	147226	3604.16	1418.89	1.47838	8877.73	946.333	0.716446	112563	207.212	3216.12
AIDP20	AIDP	357440	1416.36	550.504	8.86359	0.916213	45359.6	34604.7	1.27652	1.46182	0.31913	5361.55	21.6082	0.916213	9.41949	4.97226	105512	3931.98	15661.3	10086.9	2005.45	-1456.49	0.298541	6610.24	41.3119	7.17528	4.47812	0.411781	221330	3.40749	3.24278	5520.86	10615.9	623.601	3831.19	31.666	10646.8	238647	135359	224004	3118.09	1421.52	0.967685	6025.83	592.074	0.741206	103787	200.229	3155.47
AIDP21	AIDP	344656	589.539	1497.41	3.72637	0.307682	47703.5	34206.4	0.324775	1.26491	0.222215	18662.8	42.3746	0.632457	1.12817	4.37592	370714	638.128	19937.4	76476.7	2035.08	-979.618	0.256401	2979.33	28.9734	5.96561	7.76042	1.40166	442883	14.8542	3.09391	4574.34	4025.47	528.614	605.415	53.417	134265	206573	14031.3	348087	7734	1091.46	1.21363	8399.51	1034.81	0.564083	80146.6	202.865	2589.85
AIDP22	AIDP	1.11805e+06	1610.35	1364.69	3.3919	0.95278	47900.9	61624.1	0.558964	0.787632	0.520853	14689.2	22.7143	0.470038	11.1158	3.31568	263061	1256.8	23811.9	86036.4	4542.35	-1290.74	0.20326	2574.43	52.7713	4.94175	8.43528	0.635187	315821	6.42809	6.56783	4301.67	4793.68	559.968	1119.34	39.9533	119289	202316	31565	382704	4203.19	1498.19	1.67689	7664.34	999.918	0.74952	77549.7	157.387	3974.77
AIDP23	AIDP	1.45816e+06	747.872	1405.66	4.10348	0.677273	41320.7	59036.2	0.0132799	1.27487	0.478075	19694.7	21.3673	0.478075	11.673	3.97068	343574	3171.88	22067.7	11266.5	1611.59	-798.727	0.199198	2618.7	57.7143	5.56426	6.20169	1.38111	388603	5.75018	6.16185	5019.68	8024.47	565.51	1717.28	43.372	169325	317464	139406	279504	4083.65	1501.01	1.62014	10114	1229.02	1.04911	149412	173.701	4451.55
AIDP24	AIDP	961796	1197.57	1716.6	5.81039	0.54639	87783.9	59773.1	0.932861	1.75911	0.46643	17735.7	28.2524	0.639676	13.1267	3.53154	193273	506.127	22115	251112	1415.5	-1968.84	0.159919	2929.48	52.3468	5.21069	6.7699	0.812921	394153	6.5167	5.07743	7695.35	3764.91	538.021	2121.85	45.377	88029.9	292536	27041.7	462039	4229.42	1140.34	1.18607	7980.78	975.837	1.0528	65961.5	201.804	1037.97
AIDP25	AIDP	1.01637e+06	1023.8	2034.96	3.5814	0.457687	65295	42378.1	0.0343265	1.13277	0.400476	20700.8	22.3809	0.366149	10.3208	4.6112	202293	3952.8	20228.1	12143.4	2285.01	-90.3184	0.205959	3460.35	52.5882	4.33658	4.92013	0.961142	537500	4.78283	4.80571	4393.19	6425.68	598.849	1512.24	41.3291	179304	297995	33207.6	469154	5059.92	1523.64	1.85363	5172.74	983.233	1.04124	75103.5	202.309	3088.41
AIDP26	AIDP	1.62311e+06	2479.34	441.727	2.89869	0.853971	25886.4	46481.6	0.264611	1.32305	0.420972	16322.7	26.0882	0.445027	10.1153	5.12383	353416	1454.13	27283	6522.91	2223.26	-1098.08	0.276638	3228.52	50.4565	5.26816	6.63932	0.829915	545363	5.78535	6.67541	3994.87	4896.57	566.784	1188.61	44.9838	143563	263365	63206.3	259956	5462.87	2094.92	0.661527	8544.79	1354.75	0.962221	92598.3	196.822	2274.54
AIDP27	AIDP	1.07218e+06	827.724	1805.41	3.9071	0.473221	39459.1	55488	0.291213	0.994977	0.37615	21309.6	28.0778	0.351882	10.4594	2.98493	165601	2559.17	20626.8	14535.1	3629.66	-1864.88	0.0485354	3936.19	54.8572	5.07195	6.51588	0.679496	427948	3.96777	6.07906	6082.28	4360.32	589.184	1398.33	35.8677	179016	342485	42395.5	321580	4630.88	1384.17	1.66234	11346.2	1120.24	1.15272	65753	203.279	4757.95
AIDP28	AIDP	946210	1019.29	656.121	3.73648	0.752397	27661.3	34773	0.35707	1.05846	0.471842	13430.1	29.1267	0.484595	11.1967	5.101	164597	1907.57	36688.6	74464.5	4956.38	-1512.39	0.382575	3057.35	56.6721	3.58345	5.15201	1.46654	486728	6.23597	7.09039	6149.86	3382.6	586.22	2938.72	48.23	119502	299642	126686	187273	4613.58	1173.24	2.69078	12291.8	1081.07	1.23699	105003	179.989	6531.79
AIDP29	AIDP	774622	1219.34	1372.94	5.61556	0.77143	32358.2	25876.7	0.657984	1.99664	0.340337	6292.24	26.4555	1.89454	12.9555	3.22185	131851	647.163	18142.8	55602.3	2081.38	-927.958	0.226891	5172.77	65.5602	7.19245	7.43068	1.1458	353730	4.63992	7.11304	5815.51	5470.95	548.657	3532.2	45.2648	48034	382206	96003	172786	3252.67	1349.82	1.21387	6683.74	1083.98	0.748741	52385.2	217.271	2863.86
AIDP30	AIDP	897128	1034.85	1185.46	3.9379	0.763909	44002.4	63044.4	0.139871	1.58161	0.441131	14011.2	34.4405	0.484168	9.82322	4.08853	292733	1021.48	18496.5	329951	2372.58	-1583.26	0.290501	3819.46	48.2339	5.51951	8.25237	0.720872	499765	9.68335	5.08914	4990.4	6622.62	514.261	2979.46	40.8422	56272.6	138842	39449.6	454481	4461.57	643.454	1.46326	9195.75	896.068	0.839224	37843.9	216.315	3368.35
AIDP32	AIDP	1.16949e+06	892.814	1518.51	3.53299	0.877398	22239.9	41711.6	0.0233973	0.830604	0.315863	15635.9	23.9237	0.210576	10.1778	2.92466	115554	1495.96	14640.3	115752	1166.05	-1884.66	0.222274	2472.23	44.5016	3.17033	5.46327	1.04118	357788	3.4862	6.31727	5516.42	3185.73	640.817	1463.64	34.4408	70392.4	287816	11995.1	232432	4097.51	1494.8	1.708	6310.41	519.658	0.900796	91113.4	173.608	1835.26
AIDP33	AIDP	726185	2039.06	2036.04	3.18836	1.21407	24611	49889.7	0.0907719	0.805601	0.340395	16025.7	26.0175	0.374434	9.81471	4.01666	167379	1335.41	17147.6	65445.4	2818.07	-1402.22	0.170197	2847.09	51.4677	5.19669	8.06735	0.442513	384197	2.36007	6.64904	3963.31	4534.6	598.493	2127.36	37.4321	119265	119585	139685	258086	4931.59	1413.51	0.862333	11180.6	1182.63	0.850987	89152.2	206.472	3449.25
AIDP34	AIDP	595314	1301.9	1519.3	5.00814	0.820405	30928.2	55951	0.697956	1.40816	0.367345	10130.7	25.1877	0.612242	10.9346	4.79998	321075	2332.45	16125.8	26029.7	2210.35	-2064.64	0.220407	2675.63	52.0039	5.00814	8.17956	1.08979	507410	3.30611	8.42446	3960.92	5464.74	568.932	2504.65	33.9305	120343	293146	38351.6	235028	3860.33	1542.71	1.32244	12690.3	1105.36	0.918364	76077.9	203.644	3312.94
AIDP35	AIDP	896516	1670.04	1332.38	5.63305	0.217586	40074.6	41685.4	0.979136	0.664845	0.362643	7279.02	22.4234	1.28134	14.5299	2.21212	84376.9	1868.87	37689.9	6911.61	1236.86	-2355.05	0.0725286	4526.75	44.3633	5.2825	5.40338	9.0419	342425	1.49892	5.74185	5303.1	2541.31	621.908	1866.94	41.5468	65204.7	176781	10355.2	146800	4234.93	1192.3	1.2209	5163.04	913.614	0.652757	34473.1	170.104	2452.06
AIDP36	AIDP	1.19897e+06	1431.27	1593.34	3.49614	0.969227	37724	55691.4	0.103846	1.09615	0.276922	12724.2	24.1153	0.50769	9.95765	3.99229	352636	1886.06	13459.9	14130.9	1223.53	-2066.27	0.0576921	3263.06	46.0614	5.43459	7.68459	0.50769	316150	1.00384	6.80767	5193.15	2954.69	589.879	921.82	36.7729	89815.7	229497	21098.4	229011	4538.33	1179.89	1.26923	12809.8	1209.53	0.796151	43445.4	209.03	2332.34
AIDP37	AIDP	720544	682.992	1746.09	3.61029	0.984625	43581	25190.7	0.807897	1.3507	0.366078	11138.6	26.1557	0.74478	10.9445	3.96375	138620	784.115	14938.9	16236.6	1585.21	-1668.9	0.063117	2614.68	55.2905	4.72115	6.6904	1.36333	396043	0.151481	5.57954	3438.08	4787.92	573.948	2422.77	48.7642	96150.1	376083	34839	274016	3940.17	1088.98	1.19922	6236.21	689.807	0.833144	46848.2	210.849	1769.25
AIDP39	AIDP	1.51047e+06	848.252	258.13	6.2441	0.730791	17087.9	31387.5	0.823297	1.04531	0.379271	7716.35	25.994	0.962054	9.56504	4.76402	44322.1	966.322	33001	15675	5706.35	-1920.61	0.0555031	4506.5	57.5845	7.1044	4.78252	0.35152	566861	0.0925052	4.93978	3778.99	1351.7	557.039	5498.02	29.2224	63662.2	351640	152231	159512	4036.54	1114.73	2.31263	10017.8	813.808	0.573532	87261.3	237.868	3160.18
AMAN1	AMAN	1.18207e+06	1394.22	1172.38	10.266	1.26897	18260	46477.1	4.84747	2.06842	0.406071	12395.5	18.73	2.29684	13.3115	3.07091	210379	2348.12	26532.7	13964.5	5326	-1607.65	0.228415	18859	47.8656	2.15725	6.00223	0.964418	351367	9.89797	5.48196	8097.96	4154.56	507.893	1073.83	25.2906	137745	304557	121679	-14035.9	3330.95	1554.25	0.761383	6886.16	791.329	0.837521	56709.8	301.038	6089.5
AMAN2	AMAN	572425	1508.64	2436.28	7.76203	0.496959	63132.6	29875.4	2.52029	1.26606	0.319474	12565.9	26.5045	1.59737	13.9977	2.8871	174625	1398.94	18818.4	3886.27	2372.33	405.283	0.177485	13090.1	69.2785	4.0585	5.04058	0.792768	529299	10.1758	3.49055	8336.69	5251.71	480.914	1636.99	38.396	97728.2	412635	103872	373388	6284.8	1434.11	1.11224	9399.96	1412.29	0.745439	94664	242.646	3126.26
AMAN3	AMAN	1.50655e+06	620.555	1144.28	3.24564	0.51981	41949.3	36554.4	0.709984	1.06498	0.469097	15336.4	25.2678	0.862124	12.5642	2.16799	281207	1494.94	23605.6	7551.18	4132.43	-1972.43	0.139461	5158.69	49.3059	3.66403	4.80507	0.96355	436759	9.11569	4.74168	8093.19	6177.14	543.214	1981.67	37.794	142661	240708	28372.5	457955	4316.07	1328.83	1.07765	14100.3	1266.7	0.912837	23692	210.447	5291.5
AMAN4	AMAN	608517	1648.82	1848.31	5.25531	0.483365	72916.6	21265.6	2.21114	1.34725	0.308531	9803.78	24.9807	1.73806	11.8887	3.65095	75203.3	3184.96	21769.4	36507.8	3742.07	-2003.24	0.205687	12892.9	47.4829	4.38114	5.93408	0.781612	178525	8.06294	4.21659	4535.83	5327.76	558.42	398.813	34.5863	97769.4	212850	40586.9	438533	4915.35	1601.99	1.13128	6932.33	1146.61	0.627346	37309.7	240.284	4496.93
AMAN5	AMAN	778929	1114.47	911.403	4.34518	0.33965	20802.6	37054.6	0.363074	1.22977	0.386498	12443.8	30.4982	0.515331	10.5526	3.38479	116862	2044.34	17318.5	58683.7	2418.37	-1629.19	0.105409	8910.5	47.1294	3.8767	4.34518	0.199105	339309	8.56152	11.6067	3074.43	8385.61	599.763	1690.59	36.1903	139828	165733	20292.3	264462	4206.21	1275.04	0.948678	16195.1	1493.08	0.761285	65944.8	201.342	3608.75
AMAN6	AMAN	391001	1747.96	1857.3	2.68937	0.36489	32495.9	65207.3	0.324346	1.93256	0.648692	3577.05	24.6638	0.635178	12.2711	4.45976	425227	1916.14	19309.5	112512	2363.97	-2099.22	0.378404	10818.4	55.774	4.83816	7.36536	1.01358	387877	8.70329	5.12197	7156.42	7571.28	586.54	2102.78	35.57	51119.2	158989	48212.2	346463	4186.23	1743.13	0.891952	17181.2	844.591	0.94601	90230.1	198.5	3903.1
AMAN7	AMAN	752911	1405.08	1551.09	4.1441	0.301627	38280.2	47904.9	2.45236	1.35077	0.52457	14635.7	31.5397	1.39011	15.5273	3.79001	284815	590.041	17000	2216.86	3562.48	-1484.19	0.222942	3022.96	73.8856	5.45552	5.90141	0.852425	375586	10.1504	6.26861	6362.62	4541.06	516.544	1812.33	40.3525	136865	257850	79687.7	286278	4300.37	983.7	1.92779	5684.8	899.879	0.891768	45753.4	236.974	4321.5
AMAN8	AMAN	845967	1795.43	2049.72	5.91143	0.679872	61264.2	48721.8	3.33022	1.57869	0.345698	14100.7	42.3249	2.16637	13.7127	2.51207	181326	2695.46	24103.6	-1132.24	4450.69	-2157.88	0.195895	4463.79	54.6087	4.54016	6.40693	1.3367	361759	15.4873	5.54269	5891.53	3960.63	501.043	2660.47	36.2637	90944.5	259719	20484.4	332319	6067.82	1234.79	0.806628	5368.88	947.698	0.829675	47877.5	219.53	5128.26
AMAN9	AMAN	387767	950.07	1756.37	4.52108	0.578786	46572.5	57217.4	2.07489	1.29954	0.404058	19465.1	27.8145	1.26678	12.2637	2.10765	380788	1598.74	12860.5	13636.7	1147.12	-1711.89	0.316694	2797.12	41.7053	4.14979	7.34949	0.851798	544459	8.4197	4.22623	7100.3	6202.07	646.875	1173.01	34.7381	112386	203902	25206.1	360111	4935.02	1558.72	1.28862	9481.82	1994.02	1.04837	87514.2	171.135	3381.7
AMAN10	AMAN	1.03182e+06	1440.95	1392.02	2.97727	0.401995	56676.4	36274.9	0.59043	1.00499	0.276371	13384.8	21.8333	0.59043	11.7081	4.84906	187058	1783.02	29385.3	48530.8	2762.83	-2148.61	0.339183	13546.4	53.5407	5.45206	5.95455	1.01755	575126	7.72584	5.37668	5086.39	7658.95	576.373	2968.93	30.4009	79068.9	409592	110534	335007	4402.31	1758.61	1.29392	14000	1613.18	0.778865	39534.2	221.75	5195.93
AMAN11	AMAN	324076	708.528	531.53	7.9357	0.676193	9467.28	53179.3	1.12274	2.00306	0.421026	11808	28.3746	0.982393	13.0773	5.49885	226103	2948.78	21246.4	129146	5263.38	-1309.94	0.331717	4160.46	62.4266	5.23093	5.40954	0.956877	219911	9.44118	4.963	3314.13	6368.17	560.743	4120.63	34.5114	56137.9	281753	135996	170894	3407.72	601.563	0.816535	14048.5	1785.84	0.956877	119539	205.843	5568.77
AMAN12	AMAN	1.75231e+06	657.663	1793.23	2.45779	0.400727	13571.4	43222.6	0.333939	0.948386	0.414084	14284.3	31.8311	0.627805	12.3023	4.46142	397343	1121.96	25032.4	21190.1	4154.93	-1576.32	0.267151	2918	70.0871	4.19427	4.95565	0.561017	347501	15.4413	10.1651	4155.37	8157.84	544.053	1031.25	35.5845	96234.7	332019	52409.8	193100	5441.27	1322.58	1.3224	11996.8	2028.67	0.841526	65883.6	206.895	5407.39
AMAN13	AMAN	676201	1545.89	1520.62	4.15296	0.401899	145037	39897.3	0.401899	1.19081	0.506095	21203.7	29.8894	0.729373	13.9325	3.23008	173923	2095.65	19254	55140.8	1548.7	-2231	0.223277	3186.76	57.9033	4.83768	4.18273	1.01219	277091	9.80932	6.1178	5344.2	5727.87	585.418	633.623	36.5282	60003	290691	5816.27	542616	4273.91	1165.67	1.25035	6161.75	823.401	1.29501	52971	201.456	2877.27
AMAN14	AMAN	1.35472e+06	1550.75	1493.43	4.11238	0.982062	9022.55	26129.1	1.38102	1.36568	0.214826	9302.2	32.0244	0.920683	2.43981	7.8565	162190	1859.18	19908.1	59000.1	2067.32	-1592.65	0.475686	8316.51	47.4612	4.71083	7.22736	1.67257	331947	12.8589	5.15583	9513.45	8137.3	415.336	102.999	38.3004	95237.2	337913	116429	-5434.02	6289.52	648.722	1.27361	4006.07	638.522	0.352929	32022.3	369.639	2969.24
AMAN15	AMAN	1.05674e+06	646.144	1559.97	3.32978	0.452478	55379.2	30009.7	0.719324	1.1486	0.40607	16284.8	29.4227	0.661314	10.9291	3.71264	203964	1113.69	16392.9	32667.8	1760.72	-1958.61	0.23204	2809.01	53.6361	5.7662	5.97503	0.75413	510323	7.88936	5.12809	5824.89	4024.37	585.31	1748.97	36.2679	68464.3	293856	36745.3	292411	4653.85	1349.1	1.67069	7795.44	825.644	0.939762	56882.5	209.405	3201.88
AMAN16	AMAN	814043	1702.23	1990.73	2.54287	0.469629	28949.6	63820.6	0.458174	1.25998	0.572718	9373.11	22.1871	0.549809	10.6411	3.98612	400352	2191.78	17276.6	35712.5	2847.94	-1865.66	0.160361	11702.8	52.083	5.21173	7.45679	0.652899	778005	5.58973	6.52899	7056.16	5622.12	560.45	4670.66	41.0639	83534.7	127032	51531.7	287901	3794.89	610.047	1.52343	19765.8	1995.14	0.767442	47367	183.258	3883.63
AMAN17	AMAN	1.3401e+06	1588.95	1137.85	4.84566	0.821842	98138.7	31254.3	0.55501	1.35551	0.277505	9678.81	26.0214	0.715109	10.257	6.26521	83776	3137.03	24088.1	11371.5	1934.8	-961.981	0.160099	7623.07	53.4624	4.66422	5.42202	0.426931	335386	8.0263	5.72087	5237.89	5560.2	548.99	1797.33	43.6537	48328.3	254198	65100.4	349701	3670.56	1126.87	0.768475	3358.53	767.615	0.736456	127385	208.758	4115.05
AMAN18	AMAN	227532	1385.73	3497.63	2.73106	0.712111	41119.1	24811.7	0.430397	1.88592	0.28954	4923.81	24.3526	0.78254	7.65324	5.27432	118837	4938.25	14259.5	2235.23	1743.97	1.35612e+06	0.156508	4322.15	51.8824	6.88635	7.90365	0.547778	304703	3.59186	5.08651	4264.47	14831.2	579.228	9468.05	43.6188	27981.5	320504	138300	97939	3570.6	2283.48	0.821667	8335.19	445.703	0.485175	93153.2	215.159	3119.03
AMAN19	AMAN	1.1704e+06	1487.91	1691.79	4.99697	0.751523	243965	66948.4	0.949292	2.21501	0.408723	16660.5	30.2191	0.909738	12.5254	3.95538	516600	1682.96	20059	23817.5	1532.17	-2607.67	0.0922923	3194.73	61.2689	5.90671	10.4686	0.857	287803	10.0203	8.16127	5828.41	8298.19	545.461	3029.25	38.6573	124665	267124	39662.6	697144	4060.07	1616.87	0.975661	5229.92	865.1	1.17343	14968.6	215.173	2397.75
AMAN20	AMAN	1.39766e+06	1513.55	1699.69	4.5159	0.567443	39138	52221	1.27675	1.40679	0.401939	10789.7	27.4737	1.01667	11.8808	3.92481	328832	2316.23	16020.5	21523.5	2208.44	-1719.85	0.200969	3696.61	55.2666	4.75233	6.1473	0.792056	317537	8.67715	5.99362	6285.08	7667.76	556.212	3721.99	35.8789	129745	152184	61261.1	432471	3330.59	1229.21	1.09942	8930.07	1831.04	0.827521	60945.1	221.054	2647.76
AMAN21	AMAN	309469	910.45	1090.39	3.23763	0.38576	26819.5	59717.5	0.399537	0.978177	0.316874	13470.7	27.5818	0.826628	12.9505	3.88515	359123	2501.26	13121.9	61644.2	1924.32	-1514.71	0.0551086	11412.3	62.5896	4.97355	5.52463	0.523531	400917	7.233	7.5912	6130.52	6259.16	566.626	1763.77	25.7219	128082	350646	69362.1	332365	3067.67	2371.37	1.00573	9068.44	740.527	0.812851	93052.4	223.617	3865.06
AMAN22	AMAN	1.09641e+06	1681.29	1638.07	3.51925	0.722989	65025.8	41766.2	1.11638	1.31839	0.606035	9904.86	30.4293	0.765518	10.1112	2.83879	143082	1128.05	21881.1	13621.2	3369.16	1052.86	0.053161	4070.19	45.8779	4.9865	6.25173	0.58477	410067	3.63621	5.5819	4263.87	8392.93	576.711	1710.18	33.098	31244.5	275545	22276.4	297232	4087.99	1107.53	1.10575	2871.14	659.077	0.808046	11839.4	226.285	4270.33
MFS1	MFS	2.6666e+06	1052.85	856.893	6.75365	0.752111	39112.8	62884.1	2.48657	1.16654	0.690714	11907.8	19.8005	1.85725	17.6362	2.28703	155065	3215.82	26032.8	7376.9	6265.82	-2082.27	0.107444	6036.3	54.5817	3.7145	3.54566	0.230238	419349	5.63315	4.66616	5779.12	6921.98	603.561	1319.81	29.3784	65715.9	362642	30658.8	-5969.84	5010.5	1070.57	1.38143	7587.04	940.042	0.905602	63251.4	183.423	6212.38
MFS2	MFS	1.02293e+06	1307.42	1449.03	7.38492	0.501763	98741.7	38712.2	1.58248	1.53102	0.373106	22610.8	24.2519	1.59535	13.7534	2.44448	82306.1	1404.41	16289.7	39475.2	2680.77	-2411.18	0.231583	2525.44	59.2594	5.49366	5.98255	0.476031	261609	5.69951	4.8761	4484.21	6955.63	600.713	1803.94	48.3365	139412	289335	41940.5	738682	4071.5	898.79	1.08072	9817.69	934.353	1.27371	54844.9	178.679	2534.8
MFS3	MFS	1.18273e+06	1156.31	1462.47	6.66187	0.610061	61445.3	40381.1	0.439244	1.67157	0.366037	17423.6	26.9281	0.817482	10.2978	3.23332	395268	794.036	39178.6	10436.2	3098.14	-2400.81	0.256226	3542.73	49.6346	4.36804	7.9918	0.622262	466673	6.53986	5.40514	7925.61	5738.76	585.28	1497.43	34.3708	176229	260227	40621.4	431513	4197.82	1128.57	1.36654	11002	1049.05	0.915092	62226.9	212.399	3343.92
MFS4	MFS	1.01659e+06	667.307	933.321	4.59421	0.509289	7650.08	27886	0.0742713	1.15651	0.360747	9991.95	19.6076	0.626001	9.72955	4.30774	103361	1056.93	25052.5	45524.1	3288.28	-1816.93	0.222814	4494.43	50.4621	4.61543	4.43506	0.233424	404158	6.80113	4.81703	4927.56	5290.29	622.383	1595.51	34.8969	103897	310612	43737.4	132548	5192.86	805.233	0.965527	18216.3	1210.19	0.647222	68761.6	189.583	4142.56
MFS5	MFS	678179	908.183	797.298	7.46813	0.728961	50492.8	37822.5	4.40352	0.981865	0.401672	11667.1	27.4476	2.38028	20.5894	1.69595	96177.5	484.959	20113.5	-626.514	2193.63	-2147.65	0.148767	2588.82	55.7134	4.0316	4.68618	0.952112	418424	5.86144	6.38212	4079.55	7104.59	593.18	1191.26	27.8939	92081.4	303533	48219.6	420710	2811.41	1171.14	0.862851	3690.22	714.978	0.937235	37396.7	199.929	2458.37
MFS6	MFS	358801	688.454	569.026	6.18791	0.486261	36037	34281	0.123949	1.14414	0.20976	10380.1	19.2693	0.572071	8.01854	4.38588	135779	977.126	14565.1	3603.17	1980.83	-1588.4	0.162087	17981.7	59.6098	4.01403	4.91981	0.533933	237940	6.20698	4.59564	4226.53	8761.9	595.402	1375.18	35.1347	109249	221726	46009.7	426043	1628.04	1218.87	0.953452	11138.2	1318.59	0.648348	52943.1	213.078	2762.62
MFS7	MFS	500909	1085.94	1142.85	8.11614	0.531414	45101.9	49895.2	2.64499	1.42516	0.374405	13223	25.8943	1.26815	15.1694	3.23679	139673	980.147	14821.2	-415.025	1660.91	-2148.21	0.241552	2314.15	54.0714	5.80932	5.62816	0.881664	342903	7.47603	4.15469	5300.86	3872.14	590.823	3742.47	30.0853	41743.2	227449	118666	368685	3787.8	1273.94	1.09906	3087	1131.47	1.15945	49808.6	201.019	1870.26
MFS9	MFS	1.30824e+06	1164.39	609.887	5.13741	0.363711	87037.8	27128.9	2.36412	1.29572	0.306881	22201.1	28.2785	1.57987	12.298	2.68237	135365	841.403	23407.2	6278	2914.79	-1950.45	0.170489	2256.23	52.3289	3.96672	5.08058	0.738787	178291	11.7751	5.21698	5939.76	11493.2	583.881	605.952	40.2241	118433	317054	2519.19	723422	3967.3	892.241	0.727422	5007.28	564.822	0.966107	37220.4	181.344	4357.78
MFS10	MFS	814941	1213.55	1237.49	5.19508	0.647938	60171.5	36797.9	0.231406	1.95538	0.335539	17190.8	24.3787	0.71736	10.0315	2.98514	192875	804.886	15868.6	23557.7	2311.95	-2087.15	0.231406	2357.54	52.8648	4.26945	5.6926	0.323969	279405	5.8893	6.80335	5559.82	4040.6	609.687	3006.68	37.8581	13334.2	195733	21408.1	413917	3250.28	858.088	0.752071	5179.42	809.313	1.18017	59541.7	192.195	2714.72
MFS11	MFS	609838	915.902	949.57	4.05965	0.377376	90478	44333.5	0.194406	1.16643	0.400247	18651.6	23.809	0.640395	9.92613	2.83604	172092	366.061	20365.1	5122.4	1416.41	-1858.93	0.274455	2218.67	49.6078	3.69371	6.55262	0.823365	147582	11.7901	5.21465	3733.38	13967.5	573.657	2181.94	36.2166	100280	139173	6981.37	762896	3907.66	816.91	0.777623	9104.31	796.567	0.857672	46440.4	170.471	2475.17
MFS12	MFS	853917	755.626	943.728	9.79531	0.391389	19804.8	38726.5	1.95695	1.55498	0.338499	6562.47	24.3402	1.53382	11.1387	3.56482	214867	876.181	11829.4	11048.5	1149.61	-1544.14	0.179828	2522.62	48.3842	5.38425	6.18818	0.465436	258436	6.15645	4.12546	4458.54	3853.31	601.714	1885.43	26.2548	47979.5	176619	59002.2	189008	2592.59	814.145	0.539483	7162.9	1328.16	0.825091	95250.4	186.746	888.868
MFS13	MFS	321041	916.428	776.767	4.59513	0.438814	41013.9	48485.1	0.016559	1.44892	0.289783	10169.6	18.1404	0.712038	7.32737	2.7488	120819	1458.47	16197.5	29166.2	1228	-1870.97	0.322901	3079.35	40.2467	5.02567	5.59695	0.422255	274053	5.539	3.82514	3939.94	7215.36	657.576	4334.78	33.4492	80807.6	248326	76946.5	288805	3126.79	1309.22	1.10118	7226.27	748.52	0.563007	46714.2	177.505	2013.83
MFS14	MFS	522426	728.715	852.187	7.06554	0.618235	53554.1	86619.5	1.41311	1.52105	0.284584	9076.69	17.7227	1.39348	10.1763	2.72808	201332	571.543	22374	3014.12	1792.31	-2032.14	0.264958	15112.8	44.9349	4.31783	5.87814	0.520102	481769	5.29916	4.41596	5513.62	9018	628.029	2043.34	28.4388	51924.8	364936	56074.7	411132	2662.93	1473.42	0.981325	9656.33	553.209	0.657488	81517.9	201.26	3713.51
MFS15	MFS	707400	943.009	858.382	4.65572	0.553155	51852.4	30499.4	0.218957	1.29069	0.31115	14811.4	23.6819	0.726016	9.96831	2.69663	144691	1447.35	17472.1	83682.7	2230.1	-2464.73	0.218957	2639.71	44.9438	3.84903	5.61222	0.564679	266545	9.11553	5.11668	3620.46	3943.73	589.617	1092.04	35.4019	60784.4	150422	918.507	400972	4259.81	1318.75	0.73754	5120.23	1093.63	0.841256	34329.6	169.196	1080.9
MFS16	MFS	641833	1116.24	1698.28	4.85268	0.72736	128106	47993	0.19541	1.59585	0.358252	15866.5	21.7339	0.694791	9.46653	3.13742	112297	894.633	15433.7	83247.6	1409.79	-2288.85	0.314827	2444.03	52.2505	5.20008	6.02514	0.553662	274045	7.23017	5.5909	3399.26	7647.81	608.735	1277.56	35.4886	7666.78	185712	3739.15	674936	3655.86	943.754	1.13989	5168.73	656.61	0.868489	40745.9	182.774	2177.87
MFS17	MFS	975671	903.376	928.828	4.4065	0.729133	34911.1	47436.8	0.169074	1.48997	0.327581	13548.6	24.2939	0.676297	9.18284	4.80805	75327.2	2356.18	14216.1	33146.1	2448.26	69006.2	0.14794	2190.7	57.4641	5.12506	4.87145	0.729133	339719	7.81968	8.96093	4983.7	4116.39	583.782	1052.76	42.7441	82299.1	248654	93053.5	368448	3555.32	872.887	1.24692	4666.66	636.716	0.792535	116191	194.404	1383.76
MFS18	MFS	1.20867e+06	740.931	1116.63	4.34573	0.333402	57069.3	30872.3	0.218436	1.26463	0.333402	14929.4	18.3601	0.655308	9.77214	3.67892	103790	823.208	11556	29488.1	1438.45	-1209.84	0.195443	2343.49	64.91	4.61015	4.20777	0.724288	305970	7.65676	4.75961	3006.41	5852.13	587.133	804.015	43.0894	87695.6	364592	15966.4	540953	3374.82	916.706	1.12667	5192.95	733.137	0.804764	60066.7	198.328	1271.31
MFS19	MFS	424556	877.476	823.342	5.28035	0.464936	48549.2	23110	0.343167	0.841313	0.121769	9563.87	26.5567	0.619915	0.398517	3.1992	66757	2287.43	15413.1	51384.7	1892.61	-2014.64	0.143909	2925.93	23.0697	4.21763	4.4501	0.321027	326550	5.96668	4.72685	2857.49	6476.99	662.91	629.06	36.7742	94829.2	199577	18267.6	245037	3856.68	1243.94	1.28411	7748.95	1005.91	0.619915	46457.5	182.498	1888.78
MFS20	MFS	366706	790.511	1030.67	3.86123	0.641594	41278.5	36485.4	0.34996	1.37651	0.361626	11965.6	17.4047	0.758247	10.0789	3.14964	246989	555.305	18466.2	783.281	1303.21	-1295.5	0.244972	2033.34	46.5797	4.02454	5.14442	0.67659	411871	5.34273	5.6227	5075.57	4721.68	609.048	2646.61	39.0089	42921.9	212801	44214.2	249179	2933.41	1116.39	0.839905	3558.2	1222.72	0.699921	59291.5	200.842	1516.2
MFS21	MFS	686042	668.878	810.693	6.89722	0.681929	92984.6	22435.4	2.04579	1.27618	0.301997	13978.4	24.3254	0.759864	13.6775	3.24403	99053.1	772.857	15652.1	26035.2	1869.1	-2156.42	0.272772	3516.07	51.8558	4.40331	5.60156	1.20799	218495	6.69264	5.38724	4721.36	8755.88	599.932	1126.89	10.2387	29004	138716	17078	655207	2744.06	1004.03	0.798831	2951.2	887.879	0.876766	55687.4	211.125	1327.88
MFS22	MFS	844376	1140.54	1450.93	4.16646	0.2014	251938	42069.1	0.465737	0.969236	0.339862	20928.6	19.6994	0.692312	10.9637	3.41121	121582	770.597	19292.1	84191.8	2201.34	-2206.14	0.239162	2788.6	50.4255	4.20422	4.22939	0.528674	177978	7.28815	7.3385	4798.78	7646.9	633.515	940.989	34.6659	30486.5	419280	6601.91	1.0561e+06	3544.41	796.636	1.17064	4255.31	1090.87	0.780424	5992.66	177.169	2074.83
MFS23	MFS	1.33586e+06	1207.16	988.656	6.28412	0.594444	154225	49933.3	1.00691	1.41939	0.169841	8075.2	24.7725	1.0797	3.02074	3.43322	285697	2963.55	18760.7	4853.53	1946.1	-1685.66	0.230499	2609.33	31.0203	4.84047	6.0051	0.667233	254880	7.65498	3.51814	4982.19	8635.67	467.936	1788.25	36.4673	47776.2	269874	34928.1	646610	4097.76	1041.73	1.05544	8230.86	851.455	0.424603	39879	180.044	2124.13
MFS24	MFS	1.55044e+06	917.534	970.352	7.62459	1.28144	246296	42812.6	1.0636	1.70432	0.384433	17485.3	36.5596	1.55055	3.5496	3.86996	67628.6	860.521	20344.8	64451.3	1518.19	-2023.88	0.294732	3069.51	38.0973	4.80541	9.71334	1.88372	135113	11.5458	2.87043	5192.34	5894.19	452.055	1373.72	36.598	22801.1	295749	-161.618	834595	4083.06	652.61	0.871382	3288.52	703.861	0.640722	33461.8	214.578	1100.01
MFS25	MFS	1.36129e+06	1337.23	997.404	5.99292	0.442659	44991.5	59412.1	1.95224	1.25987	0.397258	19497.6	26.5936	1.52093	12.0539	4.08608	165542	1064.77	18392.6	10937.9	3012.92	-2117.12	0.272405	2822.7	57.3981	4.84654	6.48098	0.635612	311858	10.9757	6.37883	5961.47	6207.24	538.489	1502.91	40.1344	144472	249093	42146.9	461304	3795.46	1261.15	0.715064	16738.8	1011.44	0.783165	25948	184.714	3431.05
MFS26	MFS	1.00171e+06	722.306	339.829	7.37821	0.358274	77229	49427.1	1.00765	1.27635	0.459039	7038.02	24.0044	1.45549	13.3233	2.50792	139693	471.34	16857.7	659.919	1478.87	-2411.08	0.100765	5381.35	49.5538	4.79192	5.91153	0.347078	207988	6.30339	7.1319	4632.37	10900.9	608.63	789.536	33.9017	201192	317361	21518.5	326769	2963.17	789.4	1.16439	10446.2	1216.65	0.94047	25156.3	193.849	2937.56
MFS27	MFS	1.05932e+06	1022.26	842.876	7.32347	0.479354	38833.1	34652.4	1.50464	1.10518	0.426093	10878.3	24.8066	1.45138	13.1423	3.24896	298011	2155.56	15964	21539.4	2594.79	-1461.74	0.1731	4558.7	56.1644	5.39274	5.60578	0.745663	504076	8.22892	8.3887	5875.52	5815.19	585.132	1003.69	36.2978	117065	130046	38075.4	363508	3165.26	814.011	1.01197	15355	1011.55	0.852186	38154.5	174.139	3502.87
MFS28	MFS	463319	709.407	1136.24	4.29103	0.625473	41261.9	45525.2	0.349101	0.858207	0.509106	13866.9	21.6152	0.901844	12.4367	2.40007	110645	1421.36	20190.1	10513	2975.8	-1889.98	0.218188	5134.84	49.7033	4.32013	6.80747	0.320009	342872	6.29837	3.97102	4533.65	2919.84	610.33	763.303	33.5428	108036	346811	52532.6	281393	3049.54	769.521	1.32367	12555.3	1385.86	0.843661	36340.1	165.547	3809.43
MFS29	MFS	1.16292e+06	1129.87	1768.04	6.48861	0.765268	58790.8	25926.7	0.0970058	1.36886	0.237125	6151.41	22.9365	0.743711	9.61435	3.95568	114122	1315.03	18804.5	46010	2023.71	-1618.34	0.150898	5598.15	52.0921	4.07424	5.51855	0.441915	457262	4.32215	5.15208	5710.98	4252.41	593.783	1572.84	35.4394	39340.6	205616	13926	367319	3659.82	1095.28	1.07784	4505.55	540.722	0.829938	57818.7	201.244	2899.66
[truncated: 38 more columns]
